# Supplementary material for: In Silico and In Vitro Analyses Reveal Promising Antimicrobial Peptides from Myxobacteria
Source: Probiotics Antimicrob Proteins. 2022 Dec 31;15(1):202–14. doi: 10.1007/s12602-022-10036-4 (PMC9839799; doi:10.1007/s12602-022-10036-4)
Supplement: Supplementary file 1 — Supplementary file1 (XLSX 55 KB) [file 12602_2022_10036_MOESM1_ESM.xlsx]

## Sheet: A. dehalogenans
Myxobacterial AMPs predicted by DAASP (the Database of Antimicrobial Activity and Structure of Peptides) to be active against particular pathogens are indicated by a '+'
AMPs	E. coli	P. aeruginosa	K. pneumoniae	S. aureus	B. subtilis	Total
Anaero2CP1_5 MVRRASNSVKRAGAIRPSGE	+	+				2
Anaero2CP1_6 MKRPPALFARRWSSCAHEPS						0
Anaero2CP1_10 MHSQRATGRLLRQARELARLD	+	+	+		+	4
Anaero2CP1_24 MPTGMLGRRASRCSRLDRLARSGD	+	+	+		+	4
Anaero2CP1_28 VVSLSKHGRGAVLKPLVVSWCRSW			+		+	2
Anaero2CP1_33 VFAHGAVTRAERCGRRALEEAKSSG						0
Anaero2CP1_34 MRIGLARAASVVVPRHARLASFVTQ	+	+	+		+	4
Anaero2CP1_80 MFGNTGSRDLSRSFRPPPYYLYETVLCGRNVR			+			1
Anaero2CP1_85 MIRLIRTLARLWNALCELDARTALRPAPAHVRK						0
Anaero2CP1_101 MICKLKECGFRILSRLAIQFSKTERCPSFPVVLHRAEP			+			1
Anaero2CP1_117 LVCFGMICKLKECGFRILSRLAIQFSKTERCPSFPVVLHRAEP			+			1
Anaero2CP1_132 MAEEKKKGGFHSLEKRIHQIEEEDRSQAARESKPEEKKAPAKEPPKK						0
Anaero2CP1_133 VLPARRSSADVAARPGRAGRRLRRDLLRELRPGAAAPDLRRPGVDGA	+	+				2
Anaero2CP1_139 MARRVAVAWIVTGLAHAGVAAVGSVPSSVQRTVAPAVALDTVTCCAEA						0
Anaero2CP1_143 MMQKVRPQAFRLRGIALGLLVGMRFQVLLTPLTGVLFTFPSRYLFTIGL			+		+	2
Anaero2CP1_153 MMQKVRPQAFRLRGIALGLLVGMRFQVLLTPLTGVLFTFPSRYLFTIGL			+		+	2
Anaero2CP1_161 VAPRAVVFGRGYYVSRAQRALVKAFADAVRAEARSLRHGSASRRRRPALRS						0
Anaero2CP1_163 VRAVPYPRLVFCIGAKHIATAKPLRKLPRVSSKVLEDACRTAITGRSFGSS			+			1
Anaero2CP1_169 MSGSSMFPPVPPGCTVIFRRWRKDPRTGAWLDARRYGHRAWPMVVRNDDDKRQ					+	1
Anaero2CP1_175 MTRHVHRLPRAELEGVPHQVRHDLLEARSHSPAGKKSPMATPGILARRHRRARM	+	+	+	+	+	5
Anaero2CP1_183 VRFETAPGRQMQMYLGERKVWSPARRSRVHFLVALLSYSRRMFVKAFLHERRASG			+	+	+	3
Anaero2CP1_193 MKTGHREVPTARLCGASRQLLASLPRRLGRALLVAALLLVAVGVVERLDRGPRSTPR			+			1
Anaero2CP1_220 MANTTYTVKKAKKQGEKTFYQEIGKLLIREGGKNGVLFLHHLDGEFAVFLQEPRDTESAGK						0
Anaero2CP1_224 VFAESCVFVKQSLPPFRCDPALLREQVPTQSRAHLLPKLRWKIAEFLDQSSLKRLRIFSSPT						0
Anaero2CP1_235 MRERMKTPGPCGPITGNRRLGDPVHEVRAALDRSLDPACRRRAERRVRMIAALLDGGAPTLDV			+			1
Anaero2CP1_248 MNRKARRRMKHLAPRRMVTTLGDLISAAYEAVPGIGDKKLERALRLLTESPLARQMTPHVEFVP	+	+			+	3
Anaero2CP1_255 MLSSGRAYITARDLCLRWECSHATLYRWIQGGYVPRPLRFGPRAVRWATKDIEEFERRLANDSGSR			+			1
Anaero2CP1_256 VSRLTWVRNQEIHSSFGYGTVTLCGPPFQTAHLPKLFSRVIPIAPLNPRRTCVRPVWASSAFARHY	+	+	+		+	4
Anaero2CP1_262 VSRLTWVRNQEIHSSFGYGTVTLCGPPFQTAHLPKLFSRVIPIAPLNPRRTCVRPVWASSAFARHY	+	+	+		+	4
Anaero2CP1_264 VDRDEVVGRAERGEVPRFVRPAPRTLPHVVRVVRRAGAPRNQAEPAVAFQDPPRQRAPAAQHPRCR	+	+		+	+	4
Anaero2CP1_276 MPYVNIKITREGATAEQKATLIRKVTELLRDELGKNPSTTVVVIDEVDTDNWGIGGESVTVRRKRGS			+			1
Anaero2CP1_283 VNRDQIKGKLDELKGNAKKRIGGATENPSKQAEGWVEEQGGKIRKGVGDLKEDAERSRRSDPDRDLDR			+			1
Anaero2CP1_284 MAALADKFAVNLKSERLRRKLSQEALAAKAGLSVSYISMLERGQRTPPLDTLESLAKALSVSPTSLLS			+			1
Anaero2CP1_289 VNFEPSGSKFKLVSVQCASCGAVVGVMDFTNIGVELGTLRKQMKQLSEEVGRVEGYVLGLPAAIQRRS						0
Anaero2CP1_308 MFGLRMPELLLILAIVVILFGASRLPALGAGLGQGIRSFKKAFGGEDEKPTASGNGSTPTQSSSDQGSKQA						0
Anaero2CP1_329 VLYDPKTFITHAALLRQAFAHCARFPTAASRRSLDRVSVPVWLIVLSDQLPVVALVGRYPANELMGRGLILER			+			1
Anaero2CP1_332 MNENFGEMKARLRKLTERLTGEPDRMLGNLEFARAVSQAQRLLRDGDRTREPSEALRAAIDKAELLGRSSREG						0
Anaero2CP1_337 VLYDPKTFITHAALLRQAFAHCARFPTAASRRSLDRVSVPVWLIVLSDQLPVVALVGRYPANELMGRGLILER			+			1
Anaero2CP1_341 MAGRSRCSATSRLSASNVSRLPTLIAWMRAPPFPVHALYAPNRHLLPKVRTLLDHLSEVLERRRPRVGRRPAAG	+	+	+		+	4
Anaero2CP1_349 MRKKLSSIGNSLGIVIEKPILELLDIDRETELDLRTDGERLIIEPIRGARRARVKTAVRRAMAAHDATLRKLAK			+		+	2
TOTAL	11	11	24	3	15

## Sheet: C. coralloides
Myxobacterial AMPs predicted by DAASP (the Database of Antimicrobial Activity and Structure of Peptides) to be active against particular pathogens are indicated by a '+'
AMPs	E. coli	P. aeruginosa	K. pneumoniae	S. aureus	B. subtilis	Total
Coral_AMP691 MAPPPVQGQVGLTRREMERELAWMLRSVPDNPKEFVKLFTQTVVALMDKNNEAIARSLAQREPPGVRGNG						0
Coral_AMP720 VNALILRIVCGLLFAGMVLGVVTHPPQDLTQGLGMMLPATMLLGVALKGPKGRSTIPKKRSPPAPPVSGGTPGV						0
Coral_AMP725 MATDFAIYFCEPRKPWQRGTNENTHWLLRQYIPDGTDVSTFTQRQLYSVALKLNQRPRKTLEFESPAAKLQQVSR						0
Coral_AMP732 MAIYGVAKMMHRSPEEVRSWAWSDVVSLLAYSALEKEEFDRRIQQNPAASHGAPASGPSTTTTVYRFGPSTAPKR						0
Coral_AMP756 MGLKLPEILLIFAALLLLFGGSRLPQLGSSLGSALRNFKRGFSSDEEKDDAGDKKTGTLSASTTVDKDVAAKSPSSHA						0
Coral_AMP766 MATKTQKQTIQRKARQVKAKTVKAVSNAGKQAKRVQVTLGDLIAAAFDTVGGEARKVARVVSSTDMTLATGKHIVFVG			+			1
Coral_AMP773 MTLIEPIMLVGAAIGGVTGAVWGFGSGIGWAAAGLFGGLVLGPLVLMLLLLVIAMLMTLFTKGPRAMLRELRGPPSTKP			+			1
Coral_AMP777 MPDVTATLDITREVCPMTYVRTKLKLESLPPDTLLEVLLKGDEPLKNVPRSAKDEGHDVVSLDPRGDGTHRLIIRKRGK						0
Coral_AMP688 MASPHRRPKSHLRKLLGGCVVSVARAFAPTSVLADGPPVMDVRPRYGRIPVPGRDSQALGIRGADPRLGG	+	+				2
Coral_AMP658 MPKLKTRSAAKKRFHVKKSGQVKFGKAFSKHLFTFSKTPKQKRGNRGTGHLRDMDAKKVIKELFPYGA			+		+	2
Coral_AMP655 MRGFVQALQHGWRQAVRTARSMIGVPDYDTYVAHMRRHHPDRPVMTYAEFFNDRLQARYRGGGGRCC			+			1
Coral_AMP621 MSRCRISPILVPIPHKPQQDLPDKPPPGPAGLDTKTAVSPQKPRHPPQDDLPTRPSPWPDGFDR						0
Coral_AMP630 MGVISFTGVKVFSTTLARDRENMGENITKWLKENSSVEVVDKIVTQSSDKEFHCLTITLFYRHKT						0
Coral_AMP655 MRGFVQALQHGWRQAVRTARSMIGVPDYDTYVAHMRRHHPDRPVMTYAEFFNDRLQARYRGGGGRCC			+			1
Coral_AMP267 MESTRGRSSGSGLARGAREGSV	+	+	+		+	4
Coral_AMP268 VLDSYLARVRGSVAKQDFSGPP						0
Coral_AMP287 MKSLTVVAAFAVSALGMGSRTRRR	+	+				2
Coral_AMP278 MRHLLTGLLCAGTLLLASSICNF			+			1
Coral_AMP295 VRTGLKQWWELGQVARASMQARTK	+	+	+			3
Coral_AMP308 LEASTARRAQGSSRRPSSSASVGGVQ	+	+				2
Coral_AMP315 VPLASHMESSTGRNGNAHLPGRVVRR	+	+				2
Coral_AMP319 VKFGRRALVRGGARLLAVGPSAGHGRL	+	+	+		+	4
Coral_AMP328 MGLDINQLGTVARGLTRGSVSFPMKDSP			+			1
Coral_AMP331 MNRGSPGRRGPRYFSHFSYSLSYEARRT			+		+	2
Coral_AMP336 MAREPQARFAGSGGPSIPIAARIRETPAA	+	+			+	3
Coral_AMP343 MCTSSPHPQQAFSSPDASPKDFLVEIRKVK						0
Coral_AMP378 MDWLKKALTSRLAREVAAAILTVVSDFLGRRREAR			+			1
Coral_AMP383 VLLHLLTVLTAPRFNNTLSRLTKRCLQRFGLSREL			+		+	2
Coral_AMP387 VSLSESGLQDLCKELGRRAPAWRRPCQHLTDTAAP						0
Coral_AMP408 MKVRASVKKICDKCKVVRRKGIVRIICASNPRHKQRQG					+	1
Coral_AMP411 MMGAPTRRFKHHAWHETTVARRATARYVGGLSSRFVTR			+	+	+	3
Coral_AMP439 MGPFHTSRRAMGRAWKALSKAGLPDSTQTRQPGSARKLSPSLK						0
Coral_AMP457 MRGSSSSSFFHRNESRPPCRVWIRLSKLIKLDRSLLAILCCWVFS			+		+	2
Coral_AMP493 VKILKAMSDRFLKLFLSEVPAGACVINHGECCNARRMSHNCYGVCTRSPVC						0
Coral_AMP495 VAEIVVGLVVFFVLTVVLGPALWSSRIWWSKADREQVKDKYGRPQKDPKDA						0
Coral_AMP496 MRTLRRAFLGPLFQPERLLRNDGPRVYELGPGAKLEFSKDRPEARWVTGLR						0
Coral_AMP500 VTDPYHDSMKAVAQRAGAAFATIEHADHGGAWAKAPKVLPHVLPFLASVTRS			+			1
Coral_AMP502 MKILKALSDRFLKMFLSEVPAGACVPSNGECCTTKRKVHNCYGICVASVGCK						0
Coral_AMP507 MATSKQRAAGRKNIKKAATAAKRKGTLKKLPKSTRTALGKQANKVKRQKAKAR	+	+				2
Coral_AMP520 VRQHALVRLVVLPDTVVERVGRVVAVVDRHPARIGARLPPKPFRVAQAPGGQLA						0
Coral_AMP532 LRLQCVQCLPQRLLRLAAAPLQGEGNDIPGKLRVPSLVLSDDRQGFTNDRVAGPP						0
Coral_AMP570 MEPLPNAMFRVVLDNGHKVLAHISGKMRMHFIRILPGDKVKVELSPYDLTRGRITYRAK						0
Coral_AMP572 MARKKVSTTIYITPEQNELLKALNQKTKVPVAEYIRQGIDLVLEKYKAQLPGQATFDELS						0
Coral_AMP580 MDAFKKPGFQADSLADRAHALKKLLRPLVSLAGQGLGAGARGLGLEDAGIFLTRVSGNRA			+		+	2
Coral_AMP585 MRDLLMLAGVLVALGILRLVTAVLDLVDRAEPSAPHSPKPGRPVLRVLPGGLSAKLEVSRG						0
Coral_AMP587 VKNTRTSLKQALQRGQAMSEYGVITAAFFGFTVLSWPFLIQLMRALNTYFQSIYYIIQSPIP			+			1
Coral_AMP589 LSFRRMSTAPCRAFCTASNQSAQTAGSAGVPSSSRDMLPSSPPSSSEGVSPYSPLRYSYIAA						0
Coral_AMP594 MQGRSTKRQKEMARAQKQREKDAKKAERKTEKDNRPTRGPGEEDPDIAGIIPGPQPLPDAFNT			+			1
Coral_AMP598 LSTRSSSFSVMPPVKSMVAPLNHAASSPTSTVTKRATSSSVPMRPAGFMAAWRASSRASASGE						0
TOTAL	9	9	19	1	10

## Sheet: H. ochraceum
Myxobacterial AMPs predicted by DAASP (the Database of Antimicrobial Activity and Structure of Peptides) to be active against particular pathogens are indicated by a '+'
AMPs	E. coli	P. aeruginosa	K. pneumoniae	S. aureus	B. subtilis	Total
Haliangium_och10 VSDDFGVDAQSVRNRRARKV						0
Haliangium_och11 LSFEPKAWSQISQTTRNTPI						0
Haliangium_och31 MRRGLVFLRVEAERKTKRGG	+	+				2
Haliangium_och35 MVTNHASTRVRRDRFGLRND	+	+	+		+	4
Haliangium_och37 VVSLRRSATPVSTTQQSWPH	+	+				2
Haliangium_och45 MASVQRFGGGTSHRRHAGVY	+	+				2
Haliangium_och62 MHHLLEARKIFVSHTGHFLAG			+			1
Haliangium_och68 MRAAFERGLGVVSTTQQSWPH			+			1
Haliangium_och69 VFKGAGLATNVVSTTQQSWPH			+			1
Haliangium_och73 VRSTWATWSGVVSTTQQSWPH						0
Haliangium_och88 LHSSYGRLRKNRGALSAPDVRG	+	+				2
Haliangium_och90 VGTLLPKLNVAGSNPVSRSQKS	+	+				2
Haliangium_och101 LSSASLLALCRRGKACSSRSKR	+	+				2
Haliangium_och102 MQNRRIWALDGMMKREAARPPP	+	+				2
Haliangium_och103 LSQFPLLPVSCLSKIFKKGTPC			+	+		2
Haliangium_och109 MRVVRATPITDVSSIRSEGRQG	+	+				2
Haliangium_och112 VNRKSDSQTSRALTQRGVLMSH	+	+	+			3
Haliangium_och113 VTIAIRELRGHENSLQRPFLRNS						0
Haliangium_och123 VRGERVKFPRPNSRGLIEADRLF	+	+	+			3
Haliangium_och138 MQRTHWTPPTAGSRALRSGNNES	+	+				2
Haliangium_och140 MSDSLSRSGRHSPALITRTSRRN						0
Haliangium_och141 MTACSRAYESYIAQGQRGIRVAP						0
Haliangium_och145 VLRTLRPILVCRFREFRTPKWTE	+	+	+			3
Haliangium_och157 LNRFDWIVRKMIVGVMILVAYGLA			+			1
Haliangium_och161 VGGPPLLIGKWPEGIQASPVKSGT						0
Haliangium_och162 LKLTHLGAGGLQGRVSTTQQSWPH			+			1
Haliangium_och163 LALLGGGASALPRALPLWADTWAK						0
Haliangium_och174 LKQMRSSYTLELIHVSTTQQSWPH			+			1
Haliangium_och182 MKMLGHQRLTGDKRARPRFAEIAIA	+	+	+			3
Haliangium_och188 VRIRFPRPNSRGLIEALKPLHARLE	+	+				2
Haliangium_och197 VGLNAQSRSARAAPRIGLGRAPANAR	+	+				2
Haliangium_och198 MRCREIRRRDCEFPSTVCLSISDRLS			+			1
Haliangium_och200 MEHEERHIWLREIARINREINRARKG			+		+	2
Haliangium_och206 MYSFTVKRPSQGRRSPSHSQRHPLED						0
Haliangium_och210 MRQPLHRGLTSFFGGDAAEGARGGGR	+	+	+		+	4
Haliangium_och211 MRLRLDFGRTVAVRYARPLEHCSVKR	+	+				2
Haliangium_och220 VASLKLLDQAGKMRGLLVSTTQQSWPH			+		+	2
Haliangium_och223 VASLKPTARTDTRFFQLVSTTQQSWPH			+		+	2
Haliangium_och228 VASLKRQSRVPVRDLARVSTTQQSWPH	+	+				2
Haliangium_och232 VASLKRPAQGGQEGARGVSTTQQSWPH						0
Haliangium_och235 VASLKPVRPRILGTPRRVSTTQQSWPH	+	+				2
Haliangium_och241 VASLKHVRIRPSGPFTLVSTTQQSWPH	+	+				2
Haliangium_och246 VASLKHPHRRQKSASGRVSTTQQSWPH	+	+	+			3
Haliangium_och252 VASLKPGAALRGDVRRSVSTTQQSWPH	+	+				2
Haliangium_och254 VAEGVTTNGTRHRVNVVAETGLRMTRP	+	+			+	3
Haliangium_och258 VASLKRPGVRTVRRRGGVSTTQQSWPH	+	+				2
Haliangium_och259 VASLKLRVPNLTAAGKRVSTTQQSWPH	+	+				2
Haliangium_och260 VASLKRTGHPLCHPENQVSTTQQSWPH						0
Haliangium_och261 VASLKPPRVRRPVRGQQVSTTQQSWPH	+	+	+			3
Haliangium_och264 VASLKPASRGSARLHRGVSTTQQSWPH						0
Haliangium_och265 VASLKRARARGLGHRGAVSTTQQSWPH	+	+				2
Haliangium_och266 VASLKPRRIAPTSPALWVSTTQQSWPH	+	+	+			3
Haliangium_och272 LTLTELRTITEVTGRPPRKPLTVLPMP						0
Haliangium_och273 MVSAPLDACKRPLGVSQRWLKAGTIRV			+			1
Haliangium_och278 VASLKRLLRDAARADLEVSTTQQSWPH						0
Haliangium_och286 VASLKLVTGLHRRHLDAVSTTQQSWPH						0
Haliangium_och288 VASLKLDIAPGMRPAKCVSTTQQSWPH						0
Haliangium_och294 VASLKRFRRQGIDFLDVVSTTQQSWPH			+		+	2
Haliangium_och299 VASLKPEQRYYRSRLRRVSTTQQSWPH			+			1
Haliangium_och300 VASLKPFSRRASAKFPPVSTTQQSWPH	+	+				2
Haliangium_och304 VASLKLFRSRGILAKCRVSTTQQSWPH	+	+				2
Haliangium_och306 VASLKLVAGARVQVLQQVSTTQQSWPH			+			1
Haliangium_och308 VASLKRPYRTAAEIVDWVSTTQQSWPH			+			1
Haliangium_och309 VASLKPARWLRRRPPAGVSTTQQSWPH	+	+				2
Haliangium_och311 VASLKQILHPLPRLRPRVSTTQQSWPH						0
Haliangium_och315 VASLKHFSTISFHYGYHVSTTQQSWPH			+			1
Haliangium_och318 VASLKRCGAARTAPANRVSTTQQSWPH	+	+				2
Haliangium_och320 VASLKLQHGYFQGTRTLVSTTQQSWPH			+			1
Haliangium_och324 VASLKRVLLRRRRRVRSVSTTQQSWPH	+	+				2
Haliangium_och326 VASLKHRVQSQIRVLQHVSTTQQSWPH	+	+				2
Haliangium_och334 VASLKRLLGQGQGARAAVVSTTQQSWPH	+	+				2
Haliangium_och335 MGGRVFGQQAGADSRDLRHPDQKRGETP						0
Haliangium_och345 LGSLSKTPDHPLFPQVGQAFSFSCVSQR			+			1
Haliangium_och355 VASLKPVVRKLGRHQRQVVSTTQQSWPH	+	+				2
Haliangium_och358 VASLKQVLRKPPWLAGERVSTTQQSWPH						0
Haliangium_och364 VASLKHRTSSNFDMPIKAVSTTQQSWPH						0
Haliangium_och366 VASLKRSRLRRLRRPREAVSTTQQSWPH	+	+				2
Haliangium_och367 VASLKRFSRSCTWLSSQAVSTTQQSWPH			+			1
Haliangium_och368 VASLKPASASRVMRAAERVSTTQQSWPH	+	+				2
Haliangium_och370 VASLKHGLGSVARSRSCPVSTTQQSWPH						0
Haliangium_och371 VASLKRLPQTRLNAAERQVSTTQQSWPH						0
Haliangium_och379 VASLKRADGGRVSWQTRLVSTTQQSWPH	+	+	+		+	4
Haliangium_och384 VSQRRSWESQNVLAVREANSLDRAARALR	+	+	+		+	4
Haliangium_och394 MPYPKFARRIRIRSFSFRFSLCGSLDSLT	+	+	+		+	4
Haliangium_och403 VSTRDFHALWTALRAYDKRIVVNVENRVT			+			1
Haliangium_och410 MNTGAGLRRVSGLSSATANSTSRIWARSCS	+	+	+		+	4
Haliangium_och413 MTQLPRRALPPPRLVGLGALRAALLLGRWG	+	+	+		+	4
Haliangium_och414 MDRVLAERQGRKKTNMQPSHLITNQPGRLL	+	+	+			3
Haliangium_och417 VASLKRSVQPYMRTQEDGFPRPNSRGLIEA						0
Haliangium_och418 VSHSRALTTLHSKTNHKPDHSLRKPKEHNP						0
Haliangium_och424 MLACTSRETRHLPTGYHQSRSGRFGFGSTR	+	+	+		+	4
Haliangium_och426 MPLPQRRERRGFSKPFAPEPLPALSRFDVM	+	+	+			3
Haliangium_och444 VASLKHHPSFEGHRPAPRFPRPNSRGLIEAR	+	+				2
Haliangium_och445 LRIRPWKRSPPAPKRQPKCAQQPRHTAICQA						0
Haliangium_och454 VASLKPPTQTCWRFRRRGFHDPTVVASLKPGV	+	+				2
Haliangium_och481 MLVFGRTSHAISGSEGAVFSRLPGLGGERAAAT			+			1
Haliangium_och485 VTSSGRRSALFTDYARFLVPVDNALPAAMIKMR			+		+	2
Haliangium_och498 MDYHGVIIPSPAAGALARRLSAHAPRFASREIT						0
Haliangium_och499 VVNPAHLHKKAFHSHCLKFLEKLYLQYLSNDKF			+			1
Haliangium_och508 VASLKLQEHKFGSHLANEFPRPNSRGLIEALTSW			+			1
Haliangium_och509 VEPSHAALPPSYAATVSMMSWFMAARSAALVRTS			+			1
Haliangium_och512 MRTLGRSSKPASKPASKPAASPASKACSRAGSEP						0
Haliangium_och514 VASLKHMGCRAIDAGSRTFPRPNSRGLIEALCAR						0
Haliangium_och530 VASLKPVVDRRIRQRLDGFPRPNSRGLIEAPRPWW	+	+	+			3
Haliangium_och541 VASLKQRLPRCVRHPLVGFPRPNSRGLIEARPPCGA	+	+				2
Haliangium_och552 MKRPWVSDTGMRKPPSRDNSIIVATYPRLSGRVPCA			+			1
Haliangium_och588 VFSLTSIPGALRRRLIGRSARALGALGLPSDSHWKSDS	+	+	+			3
Haliangium_och597 VASLKLRACGFDGNDLSEFPRPNSRGLIEAYRRPEKRA						0
Haliangium_och617 MHPDRRDDVVGDGNMGRICSGRRVAGCYCVRPDDDFVPST						0
Haliangium_och623 MPKTLVNGVWRMVLCELRKVGPAGKKYGAWFVFIHNVVVM			+		+	2
Haliangium_och668 LWRVTHSIHGVAKLFDGDRQRTKNRLWKHKQNFGNRTGYSLR			+		+	2
Haliangium_och694 VRQPRNPRRDRGLRPKKCRASPTGVSAAATSKAPHKLPRRRPGA	+	+			+	3
Haliangium_och703 MMALQPREPELVIDKVCGGSYQSPPAKPATHAGRISLFEEMFRKW			+			1
Haliangium_och750 VRLAIKRVNRARRGGARTRRHAFESFAYDARGRGQLVHSVEKMLEQSF	+	+	+	+	+	5
Haliangium_och766 MKNQNPTQKPARKFSRDAVKLRHLRETELQQCAGGATIDPLAIINHPNC						0
Haliangium_och768 VASLKPQNLRSPIPPGTFPRPNSRGLIEAPQNWPLRFMSLVSTTQQSWPH	+	+	+			3
Haliangium_och779 VASLKRRVRLRQPCQLAAFPRPNSRGLIEAALHVGHAAQHDVSTTQQSWPH	+	+				2
Haliangium_och784 VASLKPLKSDLQALYDAGFHDPTVVASLKQWARRAGNHAPLVSTTQQSWPH						0
Haliangium_och795 VASLKHDNSAAKRAWHQGFHDPTVVASLKLVEQVPTALQMSVSTTQQSWPH						0
Haliangium_och801 VASLKRLWRAIARAAVKRFHDPTVVASLKRVPRIGVEDDAELVSTTQQSWPH						0
Haliangium_och811 VASLKPDPSRTWGRILRMFPRPNSRGLIEASPPVGAARARERVSTTQQSWPH	+	+				2
Haliangium_och818 VASLKQPHNCRSKPRHASFHDPTVVASLKQLPACASGREAPRVSTTQQSWPH					+	1
Haliangium_och819 MDVLRILLAILLPPLGVFLQEGLGKHFWINVLLTLLGYIPGILHAIYIIVKR			+			1
Haliangium_och825 VGSLYHAVLSCERCTADSLLSCFYRVSWRPPPASPPRRRDRLSLPPCSSSRGP						0
Haliangium_och854 VASLKRTIAGEVADWIGAFPRPNSRGLIEATQRPGRWCFSRSFPRPNSRGLIEAS	+	+				2
Haliangium_och861 MSAPFPGSLCHRCRFLRLSGNKRGSVFLQCTEPSLPKYVPQPVRACGHFVAATPGK						0
Haliangium_och863 VASLKRRPAGPGPGPGRLFPRPNSRGLIEALYTGYLGTFPKWFPRPNSRGLIEATK	+	+	+			3
Haliangium_och865 MSNTATLETRDPRPKVLAKLVSPSAPASYFYHAFENAETVFARSSSRRCAQPAFAQ						0
Haliangium_och874 MKRLSSLRTNAPARKRLSLNRETLRRLDEKQLKQVAGASDHWTCDLTTVTRVQEPAQ						0
Haliangium_och932 VTVVFPPLPYEGFLSSTLHSVPWTPFGPTCGRISSPHPAPNHHRLDSPTYQPRRDYAKLFARV						0
Haliangium_och965 MLAFAHRVEAEVERGDFESRSVAARHYAMTTRRTTQLMSLLWLAPDVQEDVLFLEAVDDREPVSG			+		+	2
Haliangium_och968 MPKMKSKSGAKKRFRATASGKFRRGTKGRRHLLTHKSPKRKRQLRKSALVDKAQHHQVQAMLPYER					+	1
Haliangium_och974 MPRGDADKARLIAQVRQEIARAVGRRYEIAFDALDATSLWELSRLLRDLANEQRTAVRRAQRIPWRR	+	+	+			3
Haliangium_och981 MPRSDADKARLIAQVRQEIARAVGRRYEIAFDALDATSLWELSRLLRDLADEQRTAVRRAQRMPWRR			+			1
Haliangium_och982 MPRSDADKARLIAQVRQEIARAVGRRYEIAFDALDATSLWELSRLLRDLADEQRTAVRRAQRMPWRR			+			1
Haliangium_och984 VLEHARKAEHRLSSRFAHLTLKGKPRAKAVVAVSRELLGFVWAIGVAVEEQQRERTRRAASPRRAAA			+			1
Haliangium_och985 MPRSDADKARLIAQVRQEIARAVGRRYEVAFDALDATSLWELSRLLRDLADEQRTAVRRAQRMPWRR			+			1
Haliangium_och986 MPRSDADKARLIAQVRQEIARASGRRYEIALDTLDATSLWELSRLLRDLADEQRTAVRRAQRMPWRR			+			1
Haliangium_och992 MPRSDADKARLIAQVRQEIARASGRRYGIALVTLEATSLWELSRLLRDLADEHRTAVRRAQRTPWRR			+			1
Haliangium_och996 MPRSDADKARLIAQVRQEIARAVGRRYEIAFDALDATSLWELSRLLRDLANEQRTAVRRAQRMPWRR	+	+	+			3
Haliangium_och997 MPRSDADKARLIAQVRQEIARAVGRRYEIAFDALDATSLWELSRLLRDLADEQRTAVRRAQRMPWRR			+			1
Haliangium_och1004 MPRSDADKARLIAQVRQEIARASGRRYEIAFDALDATSLWELSRLLRDLADEQRTAVRRAQRMPWRRL			+		+	2
Haliangium_och1055 MMNSRTSLKHRVDSRRELLEQRLFQIRTNAHAGVRDERTRLREKLSDLDRTLRHGWNRLSNRGANRLERWLSH	+	+	+		+	4
Haliangium_och1119 MAEATTNKTAPSNNDSLIVVDVGKKFRRKQIRKLRKGRGKLMGRVEQLVSDLQDNDALGDNAKPVVIVVREKKKKMRFW			+		+	2
TOTAL	62	62	66	2	24

## Sheet: M. macrosporus
Myxobacterial AMPs predicted by DAASP (the Database of Antimicrobial Activity and Structure of Peptides) to be active against particular pathogens are indicated by a '+'
AMPs	E. coli	P. aeruginosa	K. pneumoniae	S. aureus	B. subtilis	Total
Myxo_mac3 LFKEARDPIVSFLRCERFKL			+			1
Myxo_mac10 MAKAAEARGARHHAGAAGRR	+	+	+			3
Myxo_mac11 VAQAARKPRGPAPRGESGTP						0
Myxo_mac19 VAQAARKPRGPAPRGESGTP						0
Myxo_mac23 MRLHLRHSRANARGWLNRAK	+	+	+		+	4
Myxo_mac35 VVRPQVAILVNAGSNPADRFS			+	+		2
Myxo_mac52 VGIPPPRRAGEPSATPLARIPP	+	+			+	3
Myxo_mac58 MKGTFHVGDICVRRPPTGDAGA						0
Myxo_mac61 MAPPGAGGPGPVRGEERGPRVR	+	+	+		+	4
Myxo_mac77 MARPPHLKLANTSKSNVLLSNSA	+	+	+			3
Myxo_mac86 MGWSGIRGASSPRLPGVSRSVRSA	+	+				2
Myxo_mac94 MRNAQGQGQHLDPVCGKALGRAAM			+			1
Myxo_mac104 VNRVTRVIATRRNEAERIGVPLYF	+	+	+			3
Myxo_mac119 VDRALRSHPSPPVPSARARPATGSA	+	+			+	3
Myxo_mac121 MGRVLNGVSGRFALNVLNPVGRLPR	+	+	+		+	4
Myxo_mac128 LEGRGPPRRRRALEVGLAKLGCYAVR	+	+	+			3
Myxo_mac133 MMPARARTSRAWGWRKVSNSTSRWAA	+	+	+			3
Myxo_mac139 VTKWVAECRCSVFFQVAKHVTQASVLQ			+			1
Myxo_mac151 VRWRRGAWARAVLAPRQAAGPSARAAR	+	+				2
Myxo_mac154 LRGARRTTARGHQAGVDSAVASGYKAAV	+	+	+			3
Myxo_mac169 LGYVELVVSYADHLSKSACRCSIRKLCIK						0
Myxo_mac178 MPSWYGVFRRSPSSARSAESSMMTGVACR						0
Myxo_mac184 VTARGGEAQAAAADWTSFPARSTQSPMKRR	+	+				2
Myxo_mac185 VSSTVRTRDSWRTALARRGRRRAELRATRT	+	+				2
Myxo_mac189 LTRPVEAGGLARRARRLTCRTHRGTRRPRP	+	+				2
Myxo_mac278 MGRDAAGKVPPRRFPQEGLAGLSRPADAPAQATTTA			+		+	2
Myxo_mac292 VRQLDAPWARCLGRVERGRGHDMRGVRLAELLQLRPR	+	+				2
Myxo_mac300 MKVRASVKKICDKCKVVRRKGIVRVICASNPRHKQRQG					+	1
Myxo_mac311 VDHAFGRAVQLLVRACLALLALLLGAGGLLALLRGRAAG			+			1
Myxo_mac327 VNSASVVLRRTGGSGFASTRSSPFEALRNEYTNLPTALPS			+		+	2
Myxo_mac391 VRQTLIETRAESTPDLWRIPWKLSGQTARLAGDNARSTHEHTKDRG						0
Myxo_mac404 VTRNVFWHLVQRTLTPFSVTFSSGILNRVWHRSHLTIIQQARQEPRV						0
Myxo_mac409 LLMVTKKRRFLVMGEPEFGNRAARNSAGSSRKVEERGARRWSPGQRVS						0
Myxo_mac421 MSGCIQVLERRDAKLHQPADSFEPLRQGPRRVSHERDTLVRDFIKARAL			+			1
Myxo_mac422 MVREGQVPNEKCVYCGGLIQVVGAPPGGPFTQFYFTCPCKKSSGFLKGI			+			1
Myxo_mac432 MTKTKSKAPRSSKQAQQKLVKLMNVMEKATVPAATKAVAGTCIRVYCFPY			+			1
Myxo_mac467 MKTLKALSDRFLKLFLSEIPAGACVPENGQCCSAKHRRFNCYGSCIKTSVCG						0
Myxo_mac504 VALCLSAPVVVGLGYAFSHSVDAVAKGATRAEHVLVLATVAALLAVGAVRRLRARR			+		+	2
Myxo_mac511 VALSLSAPVVVGLGYVFSHSVDAVAKEATRAEHVLVLATVAALLAVGAVRRLRARR			+		+	2
Myxo_mac515 MRGICSTTATSFRSLATSSRMAVPCSLCVISRPRNWMTTFALFPSSMNRRVLRTLNS			+	+	+	3
Myxo_mac519 VVPEKFAYIHSWAVGKRDTGKTSELDVSIREGRNEVVLLVRHLRVPFANGFQHCISI			+			1
Myxo_mac531 MVQIHVPLERQKQPPVGMPGTQQSREVPGVAQRVPLMFTHMLLGFVQSGGGSGGGQYW			+			1
Myxo_mac547 MARKKVSTTIYITPEQNELLKALNQKTKVPVAEYIRQGIDLVLEKYKAQLPGQSTFDEL						0
Myxo_mac550 VRRSAFFWAYASCVMRSLVRLAHQVSKRADSGWANTFCPSCMSRTGKDLSGEASSASGV			+			1
Myxo_mac552 MRKSLRPSRSARGQSMVEYAIVTASLLVFSVGGWPFLVALLNALHRYFNSIYYVIQAPI			+			1
Myxo_mac604 LLTIVGLYALVAIWEANGVSPETYLVDVLLRVQTNPNSRIGDLLLLAWMRRRARPSRQQALD						0
Myxo_mac610 MYPASASTQSQKVLRKRLALWLNRMRRIEGFWNVAMTPVRGTWGAANVTESLGSSECRHVLEK			+		+	2
Myxo_mac611 MNIASLIRPVTVPLQARAPRRLKLVRVQATVLAQGTVGAMKDGVKAFRHMCDVLTGGYSQVRH			+	+	+	3
Myxo_mac613 MGEWTDKAKGKVKEVAGVASGDRELEAEGKRDSAKGAVKGKIEDAKRVIKDAVDSDKPRRDEP						0
Myxo_mac628 MQTAAQRHPLRVVLDAEPNPLLRYTGAMSRHTEPPARHFHRARRLDAAWGRAALGLLSAGTLHE	+	+	+			3
Myxo_mac641 LSVWRRQRDAGELSARSPKKRGPPAKVPDASARRAAELEKELARAQVRTDESVVCFDERPVQLLE						0
Myxo_mac642 MGVISFTGVKVFSTTLARDRENMGENITKWLKENSNLEVVDRVVTQSSDKEFHCLTITLFYKPKA						0
Myxo_mac650 MLRHSFASHLAMRGVPLKAVQKLLGHASIEMTMGYARLSLDVKKDAVRALEPRPRGTYGAHGMTY			+		+	2
Myxo_mac656 MATAKELKELSADDLKQRAAELRETLFQDQLKRRTGSLDNPAERTTHRRDLARVLTVLTQKTKAQG					+	1
Myxo_mac701 VVKLTGQSPEEVRRWAARDVLHLLAHAAIEADEVRGAARGIPRNSGASSARGSSEAKTLTYRVRQRAKE						0
Myxo_mac744 MSPLAFVISLPIRFYRKFLGPLLPRVCRFHPSCSTYAMEALEKHGGLKGSWLTVWRLMRCQPFHPGGIDPVP			+			1
Myxo_mac748 LPKDDSIEVEGTVMEPLPNAMFRVVLDNGHKVLAHISGKMRMHFIRILPGDKVKVELSPYDLTRGRITYRAK						0
Myxo_mac763 VRVLLGLLVSRWMTRPVEALTEGARRVAEGALESQVTVEASGEVGELVRTFNRMTSELKATTERLRVGSARSP						0
Myxo_mac769 VNALLLRLVCGLLFSVLVLGAIVRPPDNFGQGLGMLLPAVMLLGVALKGPRRSIIPKRRASGAAPRQVEPPGP						0
Myxo_mac771 MTTATTAAAAATKALGASQGLSALEQKSLSGLTGPDRDRAEAQLMLQKQQEATAFVANLMKKLNEIAMSVIGKI						0
Myxo_mac777 VSARAIEVTVLSPGGDVLGRWMGTPTNSLWRARGQTPHLTVHGAARPCERHGEGWALRLREGERIPKNNARTRL	+	+				2
Myxo_mac778 MNGMSENSGSNFGKPSEPKKNPKVFGVPVKIDPYTSVRPEHPTGEFGMPNAPKKKDDRPFDPFAVVIESPKGGG						0
Myxo_mac782 MTTATTAAAAATKALGASQGLSALEQKSLSGLTGPDRDRAEAQLMLQKQQEATAFVANLMKKLNEIAMSVIGKI						0
Myxo_mac785 MATLDELVDLWRGLVGRLPRFVEAEFPRLIEQHGSARVQAVIRKVARAGHRRTPDRLRLLYGLLGEHLPADVEE						0
Myxo_mac789 MRNAQGQGQHLDPVCGKALDTPEGRPTAEYKKRRYFFCSERCRHAFEKQAERFRFNELARVGALMTPGRVRWGIA			+			1
Myxo_mac793 MKLPGLFRKERTTIQAADAQDHAERLLAESLRMLGQVCGKVADAIEAQRLSRQGYPHNTYLRRTDGDEDDSAKKA						0
Myxo_mac799 VTATNTAAKLRHGRVAKFPQEQRGRLIQRRFQRRIDGLLHETTRAFIPGADAEERGCPQRFIHVPQRHRIQRACQ	+	+				2
Myxo_mac804 MEILLIMAVLLLLFGASRLPQLGSSLGSAIRNFKRGFGGEGDEAQAQADKKAGGSLSSSTGVQNDVAKSQTPSGHV						0
Myxo_mac809 LERTMKAWHTRHYHAPSDDLRQPMDREAAAKFVRLLSDLTLTVANTPARPRWNDTSFFRRFAAPAALGDARPEHPH			+			1
Myxo_mac822 VKRARAIAFDNPYVLETSAAVFAGTNQCAQSVQEPRRAVEKPPREWPAPERERFWLTTARYQRGGMAANAASAQAPGH						0
Myxo_mac834 MAKTQKRGQVIRRKAQQVKVKTASAVKGAGRSARQVQVTLGDLIAAAFDTVGGEVKKVAQVMSSKDMTVATGKHIVFVG			+			1
Myxo_mac846 MKTVFAAAFLAAATAFANTPAPAAEPAAEARPAAVEAAPEAAEAPAAEEAKAEAAPEAKPAKKAKKPAKKAAKTTATGAQ						0
TOTAL	20	20	34	3	15

## Sheet: M. stipitatus
Myxobacterial AMPs predicted by DAASP (the Database of Antimicrobial Activity and Structure of Peptides) to be active against particular pathogens are indicated by a '+'
AMPs	E. coli	P. aeruginosa	K. pneumoniae	S. aureus	B. subtilis	Total
Myxo_stip4 MALKTFMDWAGVVVASRMKK						0
Myxo_stip38 LSRFQRLTIPMDMTRAARACSS	+	+				2
Myxo_stip56 LRILLLEFIAAKRGELKALAGLV			+		+	2
Myxo_stip59 MLRAAARDWRPLRPSAARPVVEV	+	+				2
Myxo_stip76 VTTLRERVLRVLVLERPRRAEGTP	+	+				2
Myxo_stip99 VVTLEGKVGRAGGRAESRAVWRVSSG	+	+	+			3
Myxo_stip100 MARLSGGQRSPLQPGAQHSRLVLATR	+	+				2
Myxo_stip109 MRQENGVTRAASSRMSSFTLPAPRAL	+	+	+			3
Myxo_stip115 MKRGVAGVRVSSALRRSHGVIAGPHA	+	+				2
Myxo_stip126 MRSVSATLCLYSNPVASRNRRLSTTMG	+	+			+	3
Myxo_stip127 VFVWVLSWLRDVKNGYKQLLREPGAMG						0
Myxo_stip132 MSKYECSTPSGITASGGHGLKAVATAMK						0
Myxo_stip138 VSGTLLLRVRARWFNNAGLYFSGRSAAW	+	+	+		+	4
Myxo_stip147 MPEGVEHFFPAFTHPPIWSTAARRGAGRR	+	+	+		+	4
Myxo_stip154 MQGAVGIHPAGEMPRATVAALVWRPTHSA			+			1
Myxo_stip158 MQIKTKVRGGPRGCGGGSTTIGGVRTQLP	+	+	+			3
Myxo_stip160 VTDMAVDRAGASGHPVGRPRADGLRSHRV	+	+				2
Myxo_stip166 MSRRLLVSSRRSWPRARAGVVPRFFRVVMP	+	+	+		+	4
Myxo_stip171 VSTRRSASSSLPATKRSRMRSRAAAPIAAR	+	+				2
Myxo_stip196 VSTTLISSGKPPPQSMREAFSFPWARLPFVPR	+	+	+			3
Myxo_stip232 VERFHPTWPWPHPKELVRAFKEASKGILFQLAPGQ						0
Myxo_stip235 VSNTPNGPTRPSHHSIWRVAAASCVRWVSPKRQVGA	+	+			+	3
Myxo_stip248 MRCVPKQERRNQAWRLKRFTKDSTMPLLSESRLAWFG	+	+	+			3
Myxo_stip257 MPPVSRAVRAIPTPPPVSVQAPPSSVGSVAALVAGEP						0
Myxo_stip260 VLLSGTVLATGDGVTRVRRGGLGSLRIPSQWIGDAYSK			+		+	2
Myxo_stip266 MKVRASVKKICDKCKVVRRKGIVRVICASNPRHKQRQG					+	1
Myxo_stip302 VTNNLARVFLRGGPGPGVTVVRSAADMLVIAPGMGRASRSGP						0
Myxo_stip326 MEESQVRIGERAWLPFLRARRYMQSRQSLLEYSLTQYFKEAERYRT			+			1
Myxo_stip360 MRTDARSPRRRQLRWGDVHHRPQHGLRGPQSSILRVHAPRFFQSLQRTR	+	+	+			3
Myxo_stip376 MTCIILGFLGVVAVAALTAGMRSTARGVDGLTGAVNKLNRKLDEKLDKDKR						0
Myxo_stip400 MRQSRTDAGQGPSGALTTGEKEEFAQLRREVRQLRMEREILKNAAAFFAKEST			+			1
Myxo_stip417 MTTPKAPDPKNAPLQPPNPATRQAPRIVPNPGGHIAPPRERTPPTEPPTTPPLEK					+	1
Myxo_stip442 VKKDDGWRVPDELWRRIERLLPARPEHPLGCHNPRVPDRQALDGILLVLRTGCSGAR			+			1
Myxo_stip452 VVKLTGQSPDAVRGWAWDDVVHLLALCDMEAEELRAGRPHVGARAGAPQVTVYRKRPKR						0
Myxo_stip455 MEPLPNAMFRVVLDNGHKVLAHISGKMRMHFIRILPGDKVKVELSPYDLTRGRITYRAK						0
Myxo_stip459 MVRPSPVPPRARAVVKKASKMRARFASEIPGPVSRTTTCVAPVLEVSTDSETWTSAPPC					+	1
Myxo_stip460 MTRHLLRPRARGQSMVEYATVTAALLGFTVMGWPFLVELLNALQKYFGSIYYVIQSPIP			+			1
Myxo_stip461 MMRQVAPGIPLVKEARSLVRLLTAEGGRPLEVRRGGGVLAERIDGQLRGEVEKGAVFSR			+		+	2
Myxo_stip480 VRERPGAFILNALSVYAERRPRRETQRVQDRAWRAWKHPDPVGEIIIGPTEGPSSRVLKES						0
Myxo_stip492 VDAETAFGGVTLAGNELRVREGSLGDKGRTKRTAFKDEKQARSAASTLIAKLGKQGFTERKL						0
Myxo_stip496 VGVPKKRTSKMRRDRRRAANNNLRSAVQVTKCPNCKEPVMPHRACTSCGQYKGRELLPQAEA					+	1
Myxo_stip501 LSQHSLPRRRCSFCGASAPRAGRLHAGSAGAAICDSCVVRLFAHLDREAFSPLPVVAQRPDKV			+			1
Myxo_stip502 MSRFLSRARDIACALARHLRRAFRLLFILILVALPIPVAPVVAALLRPFRRNLPAEVLRKKQP			+			1
Myxo_stip521 MGRIVTFVLGFCVLAAGAWYVLQRPAKTDPEAAAARRLENVHKAADRLETDLNKKADAIFDKVE						0
Myxo_stip523 VQAVIPTRSDQPRLRTFRHAAYRKRCRVECLFNRLKQNRRVATRYEKRAANYLAMVLIAAIRLWI			+			1
Myxo_stip527 VRHLSPQDAVFGQEPLTLVDPANSLYLSLLSQPFSQNPQRPTVLLQRTARIRIRLHLELLSLQKP			+		+	2
Myxo_stip534 MPVVTVRASNKQSSGKFDTLVRKATEKASDLLEQSDRVLVVYEKGCASIYYEGDSAQPLPSPASRA						0
Myxo_stip536 MFQATPQPESRDFMIPEGCPACAADLPVRVSAAGPSGVCKHCGWMGRPLITVTHKGLRVTYEGAAA			+			1
Myxo_stip556 MATAKELRELSADDLQRRATELRETLFQDQLKRRTGSLDNPADRTLHRRDLARVLMVLGEKKKAAKA						0
Myxo_stip560 MHVLPLDASDHALRCHDGEARRASERLRQRGHRGLILGGEAQRALGVAVRHFDELVPPAPDGFPPRA						0
Myxo_stip589 VRDMKGQVMAKTSSNLRGSRARGQSMVEYAIITSALLGFTVMGWPFLVQLLNALQKYFGSIYYVIQSPIP			+			1
Myxo_stip604 MSISANFNAAANSITQGSASSNAMINAAPPDQQPFLRAQEQMQREARLTDLVSTLMKKLDEMQSKITGNIR						0
Myxo_stip614 MTTDNRKPLTEAGHAMAESPPRPQEGIPSHPKPETKKGPGRPGAFPQQPGKRPASRPSPQMRPARRNTFRGR			+		+	2
Myxo_stip615 MSPLAFVISLPIRFYRKFLGPLLPKVCRFYPSCSTYAMEALEKHGGLKGSWLTVWRLLRCQPFHPGGIDPVP			+			1
Myxo_stip617 MGNKGSGKTPSGNDSRSDTKNPNNPAHKSAHDNRSNQMNPNHSPSKGPGGGTSPGNNPPGGGGRPGSDSSKH			+		+	2
Myxo_stip618 VPYINVQLTGDKLATEKKLELIQRITQVFVDVLQKDPGHTFIVIQEIEPENWGVHGTSVALRRAARARGEKV						0
Myxo_stip637 MLSRATSFHIFSHIAMARKKISTTIYITPEQNELLKALNQKTKVPVAEYIRQGIDLVLEKYKAQLPGQATFDEI						0
Myxo_stip639 VNPILLRVVCGLLFTALVLGVVVHPPDNLTQGLGMLLPASMFLGVALKGPRRSLIPKKKKGPPPVAAQDVFPPT						0
Myxo_stip644 MLLDMYLFFCLPFPRPIRRTLAGKPLSTSNRAPRRSAAKVSRTTRGASAAKPKSAPRRQGKAALRVVEGGRPGLR						0
Myxo_stip645 MTIPKTQQRLRASQRGQAMVEYSMLNWILVVALVIGASVKVRWSDDVQSNVIDLFMRSYQIYYDSFYFVLNLPFP			+			1
Myxo_stip656 MKNSRKKLVRRLAEAALDVVRYTRKGSEVEGVFVGGLVADLEATLGLDPEMALELGYELSNTARRQYATWVRGGV			+			1
Myxo_stip658 MKLPGLFRKERTTIAAADAQDHAEKLLAESLRLLGQVCTKVADAIESQRLSRQGYEHNTYLRRTDEPGDAAKKPQE						0
Myxo_stip671 MKGVQGQSQGKHWDPVCGKQLETPEGQPSSEYKKRRYFFCSERCRHTFERQAERFRLNELARVGALMTPGRVRWGLA			+			1
Myxo_stip710 MSPRSFARVYTQKTGRTPAKAVEVLRLEAARRMLEGSTRDVDPIARLCGFGNEERMRVTFQRNLAVSPRDSSKRFATCGS			+		+	2
	18	18	30	0	16

## Sheet: M. xanthus
Myxobacterial AMPs predicted by DAASP (the Database of Antimicrobial Activity and Structure of Peptides) to be active against particular pathogens are indicated by a '+'
AMPs	E. coli	P. aeruginosa	K. pneumoniae	S. aureus	B. subtilis	Total
Myxo_xan9 VDRRSTESALRTRVTRSSGL	+	+	+			3
Myxo_xan25 MNHPASLTLRPLAISRNRCSA	+	+	+		+	4
Myxo_xan26 MASRASQGDWSKCAKARENTL						0
Myxo_xan27 MRTTRFLSRRPSVLASSVGMT	+	+	+			3
Myxo_xan29 MNHPASLTLRPLAISRNRCSA	+	+	+		+	4
Myxo_xan32 VTSEKAARAGARPSAKKTPTS	+	+				2
Myxo_xan38 MNHPASLTLRPLAISRNRCSA	+	+	+		+	4
Myxo_xan42 LFKDLPVPLVENTKFGPCRVR						0
Myxo_xan54 VATVAALLAVGGLLRPRTGRSR	+	+				2
Myxo_xan67 MASPLAARMPTGARAALRNDRTS	+	+				2
Myxo_xan71 MVANSAARIVRVFVDFVATLFPR	+	+			+	3
Myxo_xan73 VQARTTPTPGPKQGARFTQTITT	+	+	+			3
Myxo_xan93 MQLAGNVTHGQGRTLTRRGNQLNS			+		+	2
Myxo_xan99 MTGGRGAGYTAQGNLVDVVRRLLG			+		+	2
Myxo_xan108 MAPPRAVRPARDVAGGAGGGQWPWP	+	+	+			3
Myxo_xan115 MGRVLNGVSGRSALNVLNRVGRLPR	+	+	+		+	4
Myxo_xan118 MLTLNLAQRILCRPVRIFKQVRLTQ	+	+	+		+	4
Myxo_xan123 MNNRHRIIKGLNSYQNRLFHIRIQKI			+		+	2
Myxo_xan126 MKAGGRLVAFRVRPSDKGTYLLRVLP	+	+	+		+	4
Myxo_xan136 VLATTAALLAVGGVRRLRTRRLAQRPR	+	+				2
Myxo_xan138 MLTALRSGSSQPCQAGLKVAVKNSAQD						0
Myxo_xan139 MTASASDYGRLPHSGLQPATERPSARA						0
Myxo_xan151 MAPQSAARKPRVDGAGLMRRRFDFDVFA	+	+	+			3
Myxo_xan157 VERARPRSRLDTTFVGWLHGSVDARADL			+			1
Myxo_xan173 VQAKVEREVERDLVYTLRRLCDPSGSERTK						0
Myxo_xan179 MQILTQFLRKLRCWIWLFIKRPNQLPESPT	+	+		+	+	4
Myxo_xan183 VPAVKHLTQRAPEIRGATSRCLATHPRHRT	+	+			+	3
Myxo_xan208 VSTPPGRLLGHEIHPSRKQTAGAEAIATFMSR			+			1
Myxo_xan209 LRHLDTSAFVRNMRALAEFVTRTTTDCTAWNY			+			1
Myxo_xan210 VGTAGRVTLHGVAAPLSHLATRSRLKALPVAR	+	+	+		+	4
Myxo_xan218 VETERRLTRAARSVAPRPRRGPEDTPALRARRG			+		+	2
Myxo_xan231 VKERTLPARPQRLVSTPGVEPRPGLNREILQEG			+		+	2
Myxo_xan242 MHVSRLAHIAESPFGKAFKRSVGVTPGAFRQREGE			+			1
Myxo_xan255 MWKPARKQGRHPLPWLIRTSWMSCWCCHETEMEFPS			+			1
Myxo_xan261 VTRDSHRLPDRAFHRALPRWSGGAREALPTASVKGV			+		+	2
Myxo_xan275 VARVEPRDFGDVMKVTVRFAMTYVVRGLLAHNLKPRN			+			1
Myxo_xan284 MKVRASVKKICDKCKIVRRKGIVRIICASNPRHKQRQG					+	1
Myxo_xan298 LTREVRFFAGAFFRAVFWAFFNAARFAASTAFRAQGRSA			+		+	2
Myxo_xan345 MARPGRRRRGSRKAGAARGIPTPASTLIEDPREGLVRGFRR			+			1
Myxo_xan358 VVFCRPAGPKESLRVIIEKLELSPHHRPRSRAGPSGAREGAG						0
Myxo_xan373 VLDGGDLSATLRRFLATAGTRAVQVIELIGFFRATSALAVRTT			+		+	2
Myxo_xan376 MDAECTRGRVKLHPGLHEICTNIPWQPHKGAITVARGAQILRP			+			1
Myxo_xan377 VSAITTAAMAPHWSPRIGLRSFRHRARAPVARAAEPTPSRACP						0
Myxo_xan379 MLVRLDAWMRLGIQASPGNIVKARRETLETARNSVRGMWTRPP	+	+				2
Myxo_xan406 VRALKEEWTVVIRYTHDVEKTSEGWRIRRVMLAPSTTGATLWGWSA			+			1
Myxo_xan408 VDIESCWQRSIPHVMASPATRSELHPRITMPRSSPRSMKRALDDVW						0
Myxo_xan428 LVDTVGKKVAFIKAAARAAERQLRVVSSRAYRLPFSGAERQVAVFAKE			+		+	2
Myxo_xan452 MLRQAIGVPAADAGVGSSRGVNRIERAGRRARQPLPKALVSRPLQRRAEP						0
Myxo_xan477 MTTLTMQTNPMKRSYRNNLWSQLDAATSSLVSFDSKCIVGFDRIGGHPPVPC			+			1
Myxo_xan531 VGQRTSPLAHPKPKDPRNVNNALTKIATAQAAAGATCSKSRSSGRRRASRATQPARS			+		+	2
Myxo_xan536 VLEEPSGLFNSSLDGNNRRAIDIHEGEALDAKAFKALIRAAVALNTSSGKKPTKRSK						0
Myxo_xan565 MRKSLRPSRSARGQSMVEYAIVTAALLGFSTMGWPFLVQLLNALHRYFNSIYYVIQAPI			+		+	2
Myxo_xan577 MGSRLWTVPLAVMPKGVEHWKKTAIRRLIKLVPLAVMPKGVEHTWMPRSACIGPSPSRSP						0
Myxo_xan598 VGVPKKRTSKMRRDRRRAANNNLRSAVQVTKCPNCKEPVMPHRACTSCGQYKGREVVAQAEA					+	1
Myxo_xan612 MPVERLAGSASLVDVLDRVLDRGLRWDANVHGQALQDWPPASTRTIVVKFVEVRTPTPQSRGA			+			1
Myxo_xan614 MGEWTDKAKGKVKEVAGVASGDRELEAEGKRDSAKGAIKGKIEDAKRAIKDAVDSDKPRRGEP						0
Myxo_xan643 MDSLSLNKLKEGSLVIHDASFVRKLARCWARDLRHSKEITLENGGRTNPWRRLARRATQLVGQDR			+		+	2
Myxo_xan662 MGPLVLFVAGGVAALVSRPYIQNAARKALVSAVKSIEDAQQELERTQKQEVESAGAVSQAGGAKSSG						0
Myxo_xan673 MKAYGITRKDRGCCPGHGKFPVEKYRGRLSRKAHTRGTRLAHRRARALARVELFNERRDAPRVSNER					+	1
Myxo_xan683 MGTAGHSSTPGGMRAHLNDNGKRSASRRIRGAQDMIDFCELNNIKPGIESPMTGINEAWPKAVGKKAR						0
Myxo_xan688 VVLSRQKPQEKCLRDYTDSMVVEATRIHHHAVRRNAAAILGGAVVRVGCLLWGKSAPSRMCRLPTPES			+			1
Myxo_xan708 VVGVSLVLLRRLKTQRFEEYDALRKHVNKVVAGSDVLVLPALNLLFLLGLIEYRPKNDSIEYLGSNETL			+			1
Myxo_xan714 VKLIAPHRRGRKTKTQDERELRRYRRRWKVERLFAWLQNFRRLVTRYEVKVENFLGFLHLGCILILLRQF			+		+	2
Myxo_xan715 LNFRITVGVKRQLLEACYNGVARFVRLNYHSNVEFIRTAIGYRESHRLIGRIRIPLRGYDSAVRKPPYKA			+			1
Myxo_xan718 MTRVGMGVISFTGVKVFSTTLARDRENMGENITKWLKENSNLEVVDRVVTQSSDKEFHCLTITLFYKPKA						0
Myxo_xan725 LNGPVAHGGPPMRRLAIIPLFALFGCSYVQLGIPGGPVDLGSPRNTRVGVLIRQPANEPLEGAPEREDKAP						0
Myxo_xan736 MSPKDRQGGNQRWFIRIQFDTSCHLQKLIPHIGETRPGEVYERVDRRWKLVGIIKPENKAVGRITAIENVRD						0
Myxo_xan737 MSPLAFVISLPIRFYRKFLGPLLPKVCRFHPSCSTYAMEALEKHGGLKGSWLTLWRLVRCQPFHPGGIDPVP			+			1
Myxo_xan738 VRHVLGALRYLDGRALAAVLHTWPFPAATRRDRHAVPGGGGHRPLKSFGGIVNSPLVLDAVEVLFASRAQAA						0
Myxo_xan739 LPKDDSIEVEGTVMEPLPNAMFRVVLDNGHKVLAHISGKMRMHFIRILPGDKVKVELSPYDLTRGRITYRAK						0
Myxo_xan767 MTTATTAAAAATKALGASQGLSALEQKSLSGLTGPDRERAEAQLMLQKQQEATAFVANLMKKLNEIAMSVIGKI						0
Myxo_xan770 VNALAVRLVCGLLFSVLVLGAIVKPPDNFSQGLGMLLPATMLLGVALRGPRRSIIPKRRASATAAPKVGEPPRP						0
Myxo_xan775 MLSRDTSFHIFSHIAMARKKVSTTIYITPEQNELLKALNQKTKVPVAEYIRQGIDLVLEKYKAQLPGQSTFDEL						0
Myxo_xan776 MTLPQGTEVGGSSGRLADAIERYRRSLELDPKNADAARILKELEQPAAKAPGAPARRLVPLTPGQAGRDAARAT						0
Myxo_xan777 VAAASYVTFNTPVEDGTVRWVSYDSPEAIAAKGAYARDNGFGGTIIWTLNQGCTNPTTGANPLLDAVKGAFLHQ			+			1
Myxo_xan779 MLSRDTSFHIFSHIAMARKKVSTTIYITPEQNELLKALNQKTKVPVAEYIRQGIDLVLEKYKAQLPGQSTFDEL						0
Myxo_xan783 MKNAQGQGQHLDPVCGKTLDTPEGRPTAEYKKRRYFFCSERCRHAFERQAERFRFNELARVGALMTPGRVRWGIA			+			1
Myxo_xan784 MKLPGLFRKERTTIQAADAQDHAERLLAESLRMLGQVCAKVADAIEAQRLSRQGYPHNTYLRRTDGDEDDTAKKA						0
Myxo_xan793 MAQRPNLGSAQGDTTSWQSRAVPLAHAATYHIRVVSSLLTRVASVYVSPLSSPWRETSVFPVSVQEEERGEKHSSH			+			1
Myxo_xan818 VSVHSRDRTGSAAPPGLGSTGGITARHPGMEDDRAAADGGADLTHGQGAHHAWGAVQRRTVDTARRAPHGWSASRCPSA						0
Myxo_xan821 MYNCKDSINLLLQFLDGEMSPEDTQHLREHLRGCSPCVDFLRTYRATPGLCKKALVAKMPKEVSEKLTEFLRSKIKSAS						0
Myxo_xan838 MKTVFAAALLAAATAFANTPAPAEPAAEAKPAAVEAKLEAAEAPQAEEAKAEAAPEAKPAKKATKPAKKATKATSASEAK						0
	20	20	43	1	26

## Sheet: S. aurantiaca
Myxobacterial AMPs predicted by DAASP (the Database of Antimicrobial Activity and Structure of Peptides) to be active against particular pathogens are indicated by a '+'
AMPs	E. coli	P. aeruginosa	K. pneumoniae	S. aureus	B. subtilis	Total
Stig_1007 MVMAAGSITLLPQLAVSMENRQGQLVVRPFAPPGPGRTLVLAWRPGHPRAEALRTIAGTLRSVWPGAPKPPRSSATPSAR						0
Stig_102 MSMSRGTKPSSREASARLFKRGAA	+	+	+			3
Stig_106 VDRARGVLDRRVPQENGPVASSFT			+			1
Stig_107 MPDKSSNEIKKLPFGLRGMALTVR			+			1
Stig_127 VPGARLRGPAREIPGDPNSSRWKLP			+			1
Stig_148 MARSRRISSRSAAHRASFFTRPITLA	+	+	+			3
Stig_151 MIRNKALRSLPSSISSNWLRAWFTSW			+		+	2
Stig_152 VRARAREPIRRVGLGDTPTIDPVVWR	+	+	+			3
Stig_155 LEAYVESQHEAVVIIDKLLRKHLGSKR						0
Stig_169 MCVERYSLSLIKQLRWHLPAYFPRLLS			+	+		2
Stig_17 MYRALFPVASALQQSAPSMP						0
Stig_180 MAWAALMKRLRKTWAKRPSLPSTRGMSE						0
Stig_183 LTLPDGKAKPPERFAVSPETLARAPPPS						0
Stig_184 MLQDEAMTQPGVLLRGLNRAGKRQRGTL			+		+	2
Stig_197 MARYVCGRTTYRRIPKRCVLGLGDTVSVG			+			1
Stig_213 VVKTVVSRAYTRAGLAQRLGWHDLRHSTRT	+	+	+			3
Stig_215 VQRGISRWGQAERRMLTLTLDRCFPERPWR	+	+	+		+	4
Stig_219 MMRPPFKQLLLSSHIFEQKPKSTLFAMELH			+			1
Stig_221 MHRRGTRGARTSLRGTWGAQRADTGGRFRS	+	+	+	+	+	5
Stig_225 MAAWALGNVAEMVAPWAGKQWGRGARNRIEI						0
Stig_226 VSVTKARCTSPLDLVPAFLKRARSKWASCLR			+		+	2
Stig_228 MVLGELAGAPANFVIGSYSRWPHRLDLRRIL						0
Stig_258 MASIDQGLHVTALATQRIKHLLAVLNEAVRWLQP			+			1
Stig_261 MRLGGANGEGLGGPGRRLRARVREWLARIPESMT	+	+	+		+	4
Stig_263 MDEVLKVARAFLEPVLRGERGTWTKGARSWSTVA			+		+	2
Stig_268 VRDVRPSRVCSSGFGRVAHAPSHAIAAIHKQPAR						0
Stig_281 VLHLSIRRYRRSMAGPLRVALTRLAALSNVSLTPA			+		+	2
Stig_304 MLSAVRKLLASTLTRKMMAAVVFALAEHLRERVRHGP			+			1
Stig_307 MFVHASPSRRGFHPQPALFLHNLSDAMPSRIHLTLPA			+		+	2
Stig_308 MAEFDTTHAAHVKSGGAKDQIGTLVDALLKKLSGVLK			+			1
Stig_316 MRDSACNQIKQLGLIPLNRLNDIPYLLCIVIKSRDAFV			+			1
Stig_318 MKVRASVKKICDKCKVIRRKGIVRVICASNPRHKQRQG					+	1
Stig_32 VTSLFPHCRHAPSPPSKPRRA	+	+				2
Stig_322 VNGYSSSSTALIKFPRTLLVQIGNKLLDVTGFVELDAK			+			1
Stig_33 VHGPTHLPLRFEPGPRATAPA						0
Stig_347 MSAGDVPGGVAKKQRKTVLGHLRESWDVRCLAYCDSHVAA			+			1
Stig_348 VGCFLVWCCLDKVHLGNEPRKANHFGGHHLRTAAVSGERE						0
Stig_354 MEGRNNPPRVVSSHLRQAASGPAQLLLRWLPRAYVHHVLR			+		+	2
Stig_363 MGIVRWTPPQQVSEKEERFLKRMGQTGKWFVLLMRHRNEL			+		+	2
Stig_370 VKRFATPVHFLRKPFRKGRARLRKAIAAQIGATLSRLFPSR	+	+	+		+	4
Stig_374 MFQNRKEGRVRARAALAKTEVRVWKETLHGLPVWIGVQKVDN						0
Stig_397 LAVHASRAVGEFSADALSLPMRSPPVLRPRGLGADTRGALQPR	+	+				2
Stig_398 MGPFHTSRRLEGRAWKALSKAGLPERMWARQPSSSWKLSPSLK	+	+				2
Stig_409 MSVPATCLGYPRLGIRRELNKALEGSWSKLEGPAGRGNHPHPEQ						0
Stig_415 MTIAFQEVIRNAVHNLSNHRVRQALDGAYRGFKNLNVQSWPASG						0
Stig_417 VVHQNLQRVLRVSAVIDFVEQVFSREQHRLRGGALNPPPSAMLR						0
Stig_42 MKPVLLAERVISRRTLAFQRE	+	+	+			3
Stig_439 MKKSRSKKAHQLITALVKETTQGPIDICRICSFCMFCNICRIGSTK			+			1
Stig_443 MFRDTSSQLKDALSTEILSTVARMARIAPRLPARRGQLRQDDRTGA	+	+				2
Stig_515 MTVKKLRRYVIDTGNSFPYLGETKKAEIIDKLMKIRAEREDTKPASPPKEEP						0
Stig_530 MRDIVGRATGSDDRRYLSKSIDRWAIVLIGQRRELWHKPSPGRTEGDHPTLAS						0
Stig_536 VAGQTAAPSDAEISTSAKTGINFLLNGTPKAPRVPGAGTTLQLPRAGTVLSART			+			1
Stig_541 MVSRGRQKLEDLEVRGGKRVWLPFLRASRYMQSCQSLLDYSLTQFFHEVERYWP			+			1
Stig_559 MASSRAPPPTGRAPGSSRSGTAWTDDVHEPVNDAYERLQRGDGMYRFVIGMKSLR			+			1
Stig_565 MLATELLPRGKLGHFLGLFEDYLTKTRGTKNNPAHKSLVESISHVRRASDGSGGA			+			1
Stig_57 LSSPWGAAAQRPARHRRRFTRA	+	+				2
Stig_576 VGLKLLVLLNTHFPIKPFLARRGQLPDGALKSEIQSGLDLTEFPATLNVSSRGRDA						0
Stig_597 MPSGARPLEARHEARGEDMKAKAHARDSSREGALHQPVRTTARNPRGLFWAVNGRTPS			+			1
Stig_6 MNDRFRTPRGRAPSLLQIQT	+	+	+		+	4
Stig_60 MTGPLKVTRNSHQNPAGRADRL			+			1
Stig_606 VRRLGGTWVLQAKMEESQVRVGKRVWLPFLRARRYTQSCQSLLDHSLTQFFHEVERYRP			+		+	2
Stig_608 MEPLPNAMFRVVLDNGHKVLAHISGKMRMHFIRILPGDKVKVELSPYDLTRGRITYRAK						0
Stig_618 MARKKISTTIYITPEQYELLKALNQKTKVPVAEYIRQGIDLVLEKYKAQLPGQATFDELS						0
Stig_636 MRGPRPKQQASRPLHLPACPPRRRERHTNITGTVPDWRGSPRSVALFTLHEGRQPTKGLSS			+		+	2
Stig_64 VESIVKKFRANAREEALAVIDR						0
Stig_655 MGSTRRVNRLDQYLVLGLPSFASPRQKEVNPLVNLPQVFAELVLSSVLLKENRPSWNPKTGC						0
Stig_663 LSSRSNSRSVMPPVKSMVAPLNHAASSPRSTGTKRATSSTVHILPTGFIFWCVLSRCAKASGE			+			1
Stig_666 VTLETWREGLFNLCWHQHGGSGLAVPLGDALELPTSDRDWLLERIGQQRSREAKALEKSAKRR						0
Stig_671 VPRDMVSSPCSLDLGIAIVAAPSYLATRRAPQKPQEVLSHECLRYRKVCSSSRARRRRLRIPE						0
Stig_685 VSSMGTVLDPSGIVIAANAKPAAKASPRIASMGGERLLAVYNGFHASANTQSHRVLARLVQSP			+		+	2
Stig_697 VPHMAVREDLCAAREPNAYFDAELGRWIKRVALRAPSAATKEARSRAHALQHSGEHIALQGTPE						0
Stig_709 MDLPLEPASSTPLYRQIVQAVARDIRRGRLRPGEALPGTRTLAEELSITRKVVVTALDELVAQG			+			1
Stig_715 VRTTVKNAVKKARETLATKDTAKSADAVKDATRTLAKAASKGILHPRNAARRIARLAKAAKAAKA	+	+	+		+	4
Stig_716 MAAWEVLGAAREPTACFEVGLGRRLRRVALRALSAATKEARSYAHALQHSEEHIASRERQNELDQ						0
Stig_725 MGVTNFTGVKVFSTTLARDRENMGENITKWLKENPNLEVVDRVVTQSSDKEFHCLTITLFYRPKA						0
Stig_749 MTGFQTPSEVSEYTIPEGCPGCGADLPVRVSVKGAMSVCTHCHWMGRPLLTVTHRGLRVGVKASQA			+			1
Stig_760 MAPSRKADACTALAGCPSEFGKEGRISKAVHKDTQGQLVIKRCTEGRRKEVCEGPHRDPDKCRECGG						0
Stig_762 MSNPKPPPKSRADKVYTALQGDDEFSTFSIDPDRKPKVVLDTNDSVRAVATPISRSIIRFFRKVFGE			+			1
Stig_765 MVSAITSGVRSNTAQESKWIASAPPEMQGQMKSQILMQKEQELCQMLAQAMKQMSELSKSTIRNIGG						0
Stig_784 MRLFYGQGHEPYPTDGCPRALLSDLNDAQWRLVELFVRGNLVGPQPVVPSRCEVVNSTCRARSCSGAT						0
Stig_797 VGRRKPNPLGNVRTLDFKDVQLLKYFVTERGRLIPRRLTGVTAQQQRQIAKAVKRARLLGLLPFLQHGG	+	+	+			3
Stig_80 MRQPSASFPRAVHGPTAHATTHA					+	1
Stig_816 MPKLKTRSSAKKRLQVKKSGKVKHGKAYGKHLFTHAKTPAQKRRNRGTGHLRDMDAKKVIKEMFPYGAN					+	1
Stig_824 MTPLRKPSGPLSPLFPRGPSQAVDHHRQGDHESFLSALLERGAKAFNLLQQLALDTGKPLPGKVKINGE						0
Stig_825 VDGLVPKVIYDFPLGVSEAVAKALKAIGRAKGVQLEVRGQCFLTRRWCPFPVERHTIMTRPLSDEPEGGV						0
Stig_827 VATAEQLKALVRSCAEGDQAQFLSVAMQVAAHAAKQGHSKLAQELRSLVDQVRTRGPDRTLPTRSAHAPR						0
Stig_829 VRDPVALSSRPFDNLGRRAQDLETLVCGTPGGSSVRGSGLTFEVLLGYPAPSNLPRARVHSCAECGPPAP			+			1
Stig_864 MIVFSLLSNRSGTRWFMDPPRPRQFLSSASNTLTGLALTLEHESLTKNSLRLLNLDVIAGWNSGYGSTPSGW			+			1
Stig_871 MKDARRHDMRSLVRSTPRPPGARRGQSMVEYVTISAALLGATTIGWPFLVQLLNALSRYFGSLYYVIQSPLP			+			1
Stig_88 VVLPLFARHEGRLTRSQGRSELG	+	+				2
Stig_887 VGTATSSAAIGSSTLLLSPSLPATLFALRHPGSERRLTEDACRVVEGHYSKQVRAALHQSVEKLTRGKLTAEF						0
Stig_895 LIPESSAPFAQGSAEGRTGVAGALLSAGARRPPRRLGREAPLRAPRQPGGLFLRALRRNHNGLQREGSCPCCG	+	+				2
Stig_901 MSLNDPANKVRVQGHQGPHPQEYRERIYNRLDEATKGCSSIEQCRKALTAELERLAKQISTEGTSLNKLVTREQ			+			1
Stig_905 VNRSRRAWWNGIAQERDALVLLLNYAEAPFDVVVRAHKDFERKCLRGARTPAERLHIQRLSTKDTRKRSPDWAV			+		+	2
Stig_910 VRNTEASQGAGNPMPVVTVRSSKRPAKFDSLARKVTEAASDLLTQSDRVLVVYGKETASIYYEGSELPSTSHVS						0
Stig_917 MLGDGVGPVDLHLGRPLKNAVDTFSLALTAQGFPIVWFGAIRSRSITPMSSSWLPQEGCTVSPPAWRTARAAPVC						0
Stig_92 VMYRAGEVPSALRNMVTKLLALS			+			1
Stig_926 LKEIHYRLLTAPFGRTLRHLVRLLEARRRLLTGAASVSTAAYESPNQFSREYARKFGVPSRKEFTNAATSRVSAT	+	+	+	+	+	5
Stig_93 MTGLRILARNGLSLRALRQHRRS	+	+	+			3
Stig_934 MKLPLLFRRDKAIRQGEEPQAQMEKLLAESLRTLGQVCAKVADLIEAQRLERQGYSQQNHFLRRLDQEQAPPSKKE						0
Stig_943 VLKAFIEKYQKAYGSVPDTVAALAYDATLVAVDAMKRAPDTSARRCGMPSPRRRTSRAWPARSPSTPSAMRRNVAP						0
Stig_955 MWVGGSIRIGGQESFNLGVEEVIGRLRLSIAPCDGQPEGFLLALGHPPAFTRRRAKRADGFFRVPVRQVQRRKPPAS						0
Stig_956 VKALAKEMLGQKQIAPPPEPGSSAFTLPPGARTEAIRKAYGAIGRMFWGPRQTLDETVSVIGAWLSRTPLPGLSSAP			+		+	2
Stig_959 MEQRVLAQQPRQCLQCPASRGDEPPRKDRHTGCAPGDFRLARPRIVYGESRSAGGDFLAASSRRHPAKSGDTKVRLC			+			1
Stig_974 MGLKMSEILLIMGVLLLLFGASRLPQLGSSLGSAIRNFKRGFGGEGESAAEEKKPQNGALASTTTVEQNPSAKTPSHQG						0
Stig_984 MYTCKDSINLLMNFLDGELSQEETQHLREHLQGCSPCVDFLRTYRATPGLCKRALAARMPKEVSEKLTEYLRSKIKSAS						0
Stig_987 MAKAQRRDQVIQRKSRQTKAKVVRAAQKVARPVRRVQVTLGDLIAAAFDTVGDEVKKVAKVVSSPNMTLATGKNIVVVG			+			1
Total	21	21	57	3	23

## Sheet: S. cellulosum
Myxobacterial AMPs predicted by DAASP (the Database of Antimicrobial Activity and Structure of Peptides) to be active against particular pathogens are indicated by a '+'
AMPs	E. coli	P. aeruginosa	K. pneumoniae	S. aureus	B. subtilis	Total
So_ce_56_1 MIWSGAGLFARRGTERVKLT	+	+				2
So_ce_56_1000 MKNVEMFFIPPCGQGVRRWQNGARAPAQTTIDDLRAGFRLQGLTSWKAIVVSSR	+	+	+		+	4
So_ce_56_1004 VLEKAELVIIKREGRHRWNYLNVLLIKRIHDRWISPHATAAVDLLERLKRDLET			+			1
So_ce_56_1019 VLGGADLAAAFAQHGPKRARRASSRVMRAPCPETSSSSVDAERSTDGCAEHRRTR						0
So_ce_56_1021 VTISSSSNPSACCTPVVRYPRKIWSSPRSTICLWARPWISCSATDAVIALQAKGT			+			1
So_ce_56_1023 MANTPKWNVRLRHEWLATPLKKKRLKRCQKARIGLLDAEQRKAAKQKPVQVEQPAS						0
So_ce_56_1032 MRSLQARQIAADVHCSPTSPARLVVRSTLIGRPLHQLPKGDRSFADVATSGSVASS			+			1
So_ce_56_105 MWIFQSPTRISRSAVQMMVRSA			+		+	2
So_ce_56_1070 VLGEIDAPCTHAMSRRATKVGQRAREVLRSSAAAALWSTTHTEVAEGAGSSWRWITHP			+			1
So_ce_56_1102 MHLMREAPALFARIARAVLSFAATLLGAVWLYPGGAWLSLCRWSRRRSRSPRRTSRGGRS			+			1
So_ce_56_1105 MAERDLKDLAHNLNQDQLKLYSEKLKALAEYRKAQARLNEVNLELIKAGLRVNPGSVACW			+			1
So_ce_56_1112 MQRQGALKRQKERERQEKQREKDANRLARRMEKGSGVSGTPGQDPDIAGIVPGPQPTVTE					+	1
So_ce_56_114 MKLWVSFDGACWWWICRHVERG						0
So_ce_56_1144 VRATRVAFGEPSSLVIALPYRFVALATPHRARSPRFSLPSGHDASRSSRRALRNMGQHPGRG						0
So_ce_56_1155 MRGRMRGDVPGGRRPGPCRVFLPLLRRVPERLQRSGLRVRVTAQPAPTFTAARRARRGRRTP	+	+	+		+	4
So_ce_56_1184 VKVYAGAPVRAGNILVRQVGSSIHAGHNVGTGRDFTLFALVDGVVTYEWKSNTKKQVSVYPAS			+			1
So_ce_56_119 MKDGAGRSVLRLMRPAAMRAHL	+	+	+		+	4
So_ce_56_1193 MPKMKTNRAAAKRFKVTGSGRIRRSKGGLNHCMQEKSKKRLRRLRKNDMVDSAMEKRVKLLLPYG			+			1
So_ce_56_1196 LILTRRIERGASGRERDLILQARKAIEAYNARADVEARRLLDMHAMEFPRGQLAREREALLLQLR						0
So_ce_56_1214 MSSSRPSSSSSTTTSTIPDGDTSAAATAIRNQLLHLMVERVGAIRKTAAHVFPPPPGDRPGGHERL					+	1
So_ce_56_127 VACGLVVIVHDEQRGARRRIRC						0
So_ce_56_1275 MTERPAHLPERALELGSAKTPERRPPQTGQVPAPKPAHREPRPPSKLPNQDRSRPALNIPQRRRMGVQR			+	+	+	3
So_ce_56_1280 MASVRRRAPTALRADVTSVLEPTFGVLFGHLPDGTPHGLVDLARRARRGGTDGLLVFPPQLSTGDKSGE			+		+	2
So_ce_56_1282 MNLCTLSPQNLPSHLENDDLIPCKRIRTGNDVSDTEMWNMIHKIAVSAARWWRGAVQCKANFLMERHSA			+			1
So_ce_56_1289 VQGLSLARDLRAIMRIVDRAARDLTNSPGGGEENPTDLPVSLLKIPAKKGEQDAGIAPRRGSGAVVDVV						0
So_ce_56_1293 MSRKKVSTTIYITPEQAERLKILHERTKVPIAVYIREGIDMVLKHYEHVLPGQMSLESPPVAAPPIPKK						0
So_ce_56_1295 MAPEFAQFRANYPLKALISVPDGGSGTLQTAIHCVRAGSGTLQTAIHCVRAGSGTLQTAIHCVQAGSAP			+			1
So_ce_56_13 MLLRNLRALGMPSAQRRPGP	+	+				2
So_ce_56_1312 MIQRAYYVSLRIHACPRVLLRVLAYPRVLLRVLAYPRVLLRIRRSVHRVICGCRAYIRRARRGAAGVASL			+		+	2
So_ce_56_1329 LLAATSQDHLARSPEGICERAVRKVMSPCWAHGDRAAPRILAACAPWMALVDAARVISNELGNDWTGIRLG			+			1
So_ce_56_1336 MTPADGLHDLCLRFAGNRSHRLFNLDHFDFKLGILPSAQAALRSPRVVIASRNLARPAPGRALPHPGCDKDL			+			1
So_ce_56_1337 MGGVVVVHDDHLAAVMARDVIGQPSQRATAVFLRDLSRSMCSPCRRSSGQSAEMFSVFPKRRGRGNGWKVAC			+		+	2
So_ce_56_136 VHIATRPPRAPPLGLVPRPRGAS	+	+			+	3
So_ce_56_1364 MAAPKNCGPHTELASNEATRITRCGCGTVHVTLIGPGVTFRMPADAFRGVASGLKAAAERLDDDPRFGTTSIN						0
So_ce_56_137 MPPLPGGPGVKVTPSTVNRSSSR	+	+				2
So_ce_56_1372 VGWLGYPDEKIRRACREGVEQGFSRFELKVGLDLGDDLRRTALVRDMIGPEHTLMIDGAAGATSPPRRQAHRSP						0
So_ce_56_138 VDTLFTRLDAVRNKGVTWSSRIV	+	+	+		+	4
So_ce_56_1396 MTLAATLFSCGQAGRGRWSVGSRDDGCGRVHVVVHVVVRVVVRVVVRVVVRVVVHVHVHAHDHAHDHDHVHAHVA						0
So_ce_56_1408 MSRMPSRTKERAESSLPKGIGKPALRALASAGVSRLDQVARLTEAQLMALHGVGPKAIGVIKAALEAEGKSLAKDA			+			1
So_ce_56_1412 LYNQPCTASKRVEEESRRKPRRAVLGGMDVGDVADIADVAGARDAGASCIGRQDGCNVDGRSWWIYLTRISGPRRT			+			1
So_ce_56_143 MALSLHASSEARRAPPRLDMRQI	+	+				2
So_ce_56_1446 MMRRQITIALLALGTVAGYASGFSSLRCRAEARRDAFQRHVASICVDAARDAERSWPRGAARAVHAPAAADADTGAVP						0
So_ce_56_1485 VEALKVPVEQRIQLDIEQRGAKYRVGPVRFGVHSFAKFVEIDGLQCLLSSVCRGRRSSAAAMTADLPAFEPCYRDLRRP			+			1
So_ce_56_15 MIRLVCRQPGVAFDTGLRVL			+	+		2
So_ce_56_1507 VSLRAGRSLDLAAARGKAEARLVDPAAEDPAPRRARQVETSVTSERCRSESELTTRSVSTFKKMARAVARGMRRVYGEFP			+		+	2
So_ce_56_179 MMLRDLAQFVPSTRLLEKRAARK	+	+				2
So_ce_56_18 LPLTPALPAAFWKSRSSNPR	+	+				2
So_ce_56_180 MPGFRSVEPILVRVIVAPFDDGA			+			1
So_ce_56_209 VQTWWPGRRPSSAWIDLRGDLRLA	+	+	+		+	4
So_ce_56_21 VSATSAPEHSSASLRRRATS	+	+	+			3
So_ce_56_211 MSDMPGGLPGEAPAHVRHARRPAR	+	+				2
So_ce_56_218 VSPKSPPLPPSQMTMGIPTSPRWVK	+	+				2
So_ce_56_22 LHQAAAPLPKGRHDLPKTVY						0
So_ce_56_238 MAVRSIDSLLRIDFIARYRRAYRRG	+	+	+		+	4
So_ce_56_241 MTPAIAGELVNGFRRSRRQLANASR			+			1
So_ce_56_25 MMRRVAQRVLATVMRQARAG	+	+	+		+	4
So_ce_56_260 VPPGDATIVGVKGARERLQRLGWKGA			+			1
So_ce_56_267 MTAARELFRSLLRSRYTYPSLLSEES			+			1
So_ce_56_293 MARRVRDVTVAWSDGLGKTALSSSSA			+		+	2
So_ce_56_308 MTEEAAPERRGRRGGREPRRGLGAGLG			+			1
So_ce_56_312 VAAMKRSRGKARQELMSFLFTIPADVN			+		+	2
So_ce_56_317 VIAFVRPWGGAARDGGAARKGPRPPPS	+	+				2
So_ce_56_326 VTSLGIHERRRVDGANGAAGRPGGGAP	+	+				2
So_ce_56_328 VEERKGKSKPFGDVKSQLRKLPWVERP					+	1
So_ce_56_33 MTRNDGSVIDASFSKRGQRP						0
So_ce_56_340 VTTLKRLKRQMYGHASVGLLRQRSLLAA	+	+	+		+	4
So_ce_56_344 MLLEHQVESATWCYFTPLSRLRGQALVR			+			1
So_ce_56_351 MNQREQRGRPWTSSADEIDSRCVQALHR			+			1
So_ce_56_353 VQIMVERRGRGTITTDPHLSSPRLPASL	+	+	+			3
So_ce_56_355 MVRLCENTVRPACSTRAATAVRPSAPAR	+	+				2
So_ce_56_365 LGAGRRLDALAARGAALAVRCWDLLRRPT	+	+	+		+	4
So_ce_56_393 MGLVNDHVEGCVIRGEAERSRERFKRPRR						0
So_ce_56_407 MTEVTRRLGRSAGACARVIPWTMQRGTTAP	+	+	+		+	4
So_ce_56_411 VRYGLAYLYCGKSAREANRQAAKGAKKTGG						0
So_ce_56_420 VADAWSRCVGGSVEREGRQVGKQVDRAAVT						0
So_ce_56_423 MAPWRLEFLLLARAFNSLADPARHKDCTRA			+			1
So_ce_56_439 LRPIRGCRRADGQGFLDDFDAYSRTLDQVRL			+			1
So_ce_56_443 MVRGAAVDIKIVEKSVPVRPSTAANGPQVRL						0
So_ce_56_471 MKGNGRDVQNWKSLFQRRIARLAGGAAALHF	+	+	+			3
So_ce_56_496 VIEGRAGRAGSPAPGASAAPLTHPPERPMPER						0
So_ce_56_529 MSCIATYDAMPTRILRPISRDTLGLPGGATRSG						0
So_ce_56_547 MYGCTVEEQPHCALRTSHASPKAASGTPRTWYRW			+			1
So_ce_56_57 MWKKARPLPGARNASAHPAAG	+	+				2
So_ce_56_579 MPRPKPRTTRITKKPELRPIDRATCCVPRPIRKAP			+	+	+	3
So_ce_56_59 VSGEMRRDLLQLMRGAAAEMR			+			1
So_ce_56_620 MGTRVGPLRAPLQPLDKARTEELRRILVDLAVLPSA			+			1
So_ce_56_64 MTSPRGAEHRPGKGVDRLEKR						0
So_ce_56_640 VPKTMSAVLQKRIRVQGLVILDHYADRFDDFRRGTAT			+		+	2
So_ce_56_642 LLFTLVLHADKAAPRTPARKQGRALTRVPLEPGGAPA						0
So_ce_56_648 VTLRPLTLGLNGRAPRDLTGAFPRPFYYYSRTWSEVRL			+		+	2
So_ce_56_689 MRWSNVGAGGEQNLAAHHPFGVVTRRAEHTARGSDRRIA	+	+				2
So_ce_56_69 VRRAPVLVFRAPSEPVFWRQT	+	+			+	3
So_ce_56_706 MLLPHHVRPFRAIPAVMPEGVEHWVQCGGNMAKVARRSPP						0
So_ce_56_74 MITEARSIARLPPRSASRSMY			+			1
So_ce_56_749 VPRPGTENPNSGRRDRFGTDEVNKPWNFLFLAFKVPRSLLDG			+		+	2
So_ce_56_77 VTGRRVAPALGRLPRMSSSAL	+	+	+		+	4
So_ce_56_807 VKAPARLRRGPLARLRRGGRAPPDGASRTRPAPANEPSSTLVPVP			+	+	+	3
So_ce_56_817 MPKRVLNAFRHHGGDREDDGYGRDDVLKVLNAFRHHGGDRSAPSP						0
So_ce_56_818 MQCNESGSGIVLSRRDAPAPQAFDGPPDSIRGERQKTVRTTGCVQ						0
So_ce_56_831 MAERIAKEPIVAPADYATRPPAPAGSSEAAAVLIPRKVAVAVNLKP						0
So_ce_56_843 VIPAAPSASEPRGPLRGGAARARRGPARAARGAALPGANGRAASVRA	+	+	+			3
So_ce_56_845 MGQLAEKQRRATYADLGAVPPNKVAELVRGPLHVFPRPSTATPRALL			+			1
So_ce_56_85 LLAQRSTPGLRGGPPAPAPAP	+	+				2
So_ce_56_853 MAILARNFQYMQRSPRRCPGRCPRQNESAAPAASTLEARLDTALSFP						0
So_ce_56_862 LLDIVLHAVHVVKRFCCRYPARAFPCWKCRLEVKVWRWCGGWGMRGV			+			1
So_ce_56_9 VGPARRRAAAARSPRPALRR	+	+				2
So_ce_56_907 MASRRQRRVSPREKLLAEVGRQVERRLGGSGSELAASQQTLAYLNWLAWH			+			1
So_ce_56_912 LLRRAHARLALLTGFGDEPHLLPGKLYDYLLARARPGIRSSSPTTKRSPA			+		+	2
So_ce_56_913 VEKSEKAISGARRGSPIVNRHVVHLEHVRLKGPYRLSDRLSSAPRTSTRV	+	+	+			3
So_ce_56_915 MNEEFGERLGDYYERYVDTEARALGLSLDALRAWRPEARGRKGKAKRAAP			+			1
So_ce_56_945 MRGGHTFECNFDDLFRIQSHGMYDSPKLANSRGFAPNEKASRVAYRATHFP						0
So_ce_56_96 VAAVAPDRRSRARRARRSSATT	+	+				2
So_ce_56_963 MTSDAAASCAPSRISDPGYRGEVQLLRGVLRTSEHLRRQMQHHTLAFHKSRA						0
So_ce_56_972 LHRSDRNYRKINLIGPLVLQPYLRSICGCRRADGHGFLDDFDVYSRTSDQVRL			+			1
Total	34	34	64	4	30
