# Supplementary material for: In Silico and In Vitro Analyses Reveal Promising Antimicrobial Peptides from Myxobacteria
Source: Probiotics Antimicrob Proteins. 2022 Dec 31;15(1):202–14. doi: 10.1007/s12602-022-10036-4 (PMC9839799; doi:10.1007/s12602-022-10036-4)
Supplement: Supplementary file 2 — Supplementary file2 (XLSX 192 KB) [file 12602_2022_10036_MOESM2_ESM.xlsx]

## Sheet: Potent AMPs
	AMPs	E. coli	P. aeruginosa	K. pneumoniae	S. aureus	B. subtilis	Total	Length (aa)	Molecular weight	Total hydrophobic ratio	Total net charge	Boman Index	Hemolytic Properties	Anti-inflammatory	Probability	Anticancer properties	ACP Score	Non-ACP Score
	Anaero2CP1_10 MHSQRATGRLLRQARELARLD	+	+	+		+	4	21	2478.87	38%	3.25	3.97	-	+	0.5814	-	0.001	0.999
	Anaero2CP1_175 MTRHVHRLPRAELEGVPHQVRHDLLEARSHSPAGKKSPMATPGILARRHRRARM	+	+	+	+	+	5	54	6206.26	33%	9.5	3.25	-	+	0.5047	-	0.188	0.812
	Anaero2CP1_183 VRFETAPGRQMQMYLGERKVWSPARRSRVHFLVALLSYSRRMFVKAFLHERRASG			+	+	+	3	55	6567.74	0.42	9.5	2.6	-	+	0.5256	-	0.189	0.811
	Anaero2CP1_24 MPTGMLGRRASRCSRLDRLARSGD	+	+	+		+	4	24	2663.11	33%	4	3.85	-	+	0.5605	-	0.027	0.973
	Anaero2CP1_248 MNRKARRRMKHLAPRRMVTTLGDLISAAYEAVPGIGDKKLERALRLLTESPLARQMTPHVEFVP	+	+			+	3	64	7295.7	41%	7.5	2.29	-	+	0.5395	-	0.145	0.855
	Anaero2CP1_256 VSRLTWVRNQEIHSSFGYGTVTLCGPPFQTAHLPKLFSRVIPIAPLNPRRTCVRPVWASSAFARHY	+	+	+		+	4	66	7492.73	41%	7.75	1.42	+	+	0.5233	+	0.67	0.33
	Anaero2CP1_262 VSRLTWVRNQEIHSSFGYGTVTLCGPPFQTAHLPKLFSRVIPIAPLNPRRTCVRPVWASSAFARHY	+	+	+		+	4	66	7492.73	41%	7.75	1.42	+	+	0.5233	+	0.67	0.33
	Anaero2CP1_264 VDRDEVVGRAERGEVPRFVRPAPRTLPHVVRVVRRAGAPRNQAEPAVAFQDPPRQRAPAAQHPRCR	+	+		+	+	4	66	7423.5	36%	7.5	3.47	-	+	0.5233	+	0.721	0.279
	Anaero2CP1_34 MRIGLARAASVVVPRHARLASFVTQ	+	+	+		+	4	25	2707.25	56%	4.25	1.32	-	+	0.5302	-	0.003	0.997
	Anaero2CP1_341 MAGRSRCSATSRLSASNVSRLPTLIAWMRAPPFPVHALYAPNRHLLPKVRTLLDHLSEVLERRRPRVGRRPAAG	+	+	+		+	4	74	8292.78	41%	11.75	2.37	-	+	0.6535	-	0.291	0.709
	Total	9	9	8	3	10
	Coral_AMP267 MESTRGRSSGSGLARGAREGSV	+	+	+		+	4	22	2208.4	23%	2	3.32	-	+	0.4837	-	0.022	0.978
	Coral_AMP295 VRTGLKQWWELGQVARASMQARTK	+	+	+			3	24	2801.27	42%	4	2.31	+	+	0.5953	-	0.027	0.973
	Coral_AMP319 VKFGRRALVRGGARLLAVGPSAGHGRL	+	+	+		+	4	27	2772.3	44%	6.25	1.5	+	+	0.5884	-	0.09	0.91
	Coral_AMP336 MAREPQARFAGSGGPSIPIAARIRETPAA	+	+			+	3	29	2979.42	41%	2	1.81	-	+	0.5302	-	0.002	0.998
	Coral_AMP411 MMGAPTRRFKHHAWHETTVARRATARYVGGLSSRFVTR			+	+	+	3	38	4400.09	37%	7.75	2.85	-	+	0.4535	-	0.199	0.801
	Total	4	4	4	1	4
	Haliangium_och1055 MMNSRTSLKHRVDSRRELLEQRLFQIRTNAHAGVRDERTRLREKLSDLDRTLRHGWNRLSNRGANRLERWLSH	+	+	+		+	4	73	8904.11	30%	10	4.44	-	+	0.6163	+	0.67	0.33
	Haliangium_och112 VNRKSDSQTSRALTQRGVLMSH	+	+	+			3	22	2471.78	27%	3.25	3.5	-	+	0.5744	-	0.004	0.996
	Haliangium_och123 VRGERVKFPRPNSRGLIEADRLF	+	+	+			3	23	2713.14	35%	3	3.47	-	+	0.6256	-	0.002	0.998
	Haliangium_och145 VLRTLRPILVCRFREFRTPKWTE	+	+	+			3	23	2917.52	43%	4	2.78	-	+	0.4953	-	0.54	0.46
	Haliangium_och182 MKMLGHQRLTGDKRARPRFAEIAIA	+	+	+			3	25	2867.44	44%	4.25	2.5	-	+	0.6256	-	0.001	0.999
	Haliangium_och210 MRQPLHRGLTSFFGGDAAEGARGGGR	+	+	+		+	4	26	2702.02	31%	2.25	2.35	+	+	0.5093	-	0.018	0.982
	Haliangium_och246 VASLKHPHRRQKSASGRVSTTQQSWPH	+	+	+			3	27	3067.42	22%	5.75	3.28	-	+	0.5209	-	0.18	0.82
	Haliangium_och254 VAEGVTTNGTRHRVNVVAETGLRMTRP	+	+			+	3	27	2922.33	33%	2.25	2.59	+	+	0.514	-	0.026	0.974
	Haliangium_och261 VASLKPPRVRRPVRGQQVSTTQQSWPH	+	+	+			3	27	3096.55	26%	5.25	3	-	+	0.4674	-	0.006	0.994
	Haliangium_och266 VASLKPRRIAPTSPALWVSTTQQSWPH	+	+	+			3	27	3015.47	37%	3.25	1.46	-	+	0.5651	-	0.012	0.988
	Haliangium_och35 MVTNHASTRVRRDRFGLRND	+	+	+		+	4	20	2401.7	30%	3.25	4.87	+	+	0.5698	-	0.001	0.999
	Haliangium_och379 VASLKRADGGRVSWQTRLVSTTQQSWPH	+	+	+		+	4	28	3152.52	32%	3.25	2.48	-	+	0.5047	-	0.009	0.991
	Haliangium_och384 VSQRRSWESQNVLAVREANSLDRAARALR	+	+	+		+	4	29	3339.73	41%	3	3.84	-	+	0.5767	-	0.002	0.998
	Haliangium_och394 MPYPKFARRIRIRSFSFRFSLCGSLDSLT	+	+	+		+	4	29	3453.1	41%	5	2.26	-	+	0.514	-	0.412	0.588
	Haliangium_och410 MNTGAGLRRVSGLSSATANSTSRIWARSCS	+	+	+		+	4	30	3098.48	37%	4	2.32	+	+	0.5442	-	0.149	0.851
	Haliangium_och413 MTQLPRRALPPPRLVGLGALRAALLLGRWG	+	+	+		+	4	30	3251.01	50%	5	0.78	-	+	0.5465	-	0	1
	Haliangium_och414 MDRVLAERQGRKKTNMQPSHLITNQPGRLL	+	+	+			3	30	3489.09	30%	4.25	3.07	-	+	0.6186	-	0.001	0.999
	Haliangium_och424 MLACTSRETRHLPTGYHQSRSGRFGFGSTR	+	+	+		+	4	30	3397.81	23%	4.5	3.17	-	+	0.5209	-	0.051	0.949
	Haliangium_och426 MPLPQRRERRGFSKPFAPEPLPALSRFDVM	+	+	+			3	30	3527.19	37%	3	2.59	-	+	0.5256	-	0.003	0.997
	Haliangium_och530 VASLKPVVDRRIRQRLDGFPRPNSRGLIEAPRPWW	+	+	+			3	35	4139.84	37%	5	2.95	-	+	0.6116	-	0.004	0.996
	Haliangium_och588 VFSLTSIPGALRRRLIGRSARALGALGLPSDSHWKSDS	+	+	+			3	38	4049.66	39%	4.25	1.81	-	+	0.7093	-	0.026	0.974
	Haliangium_och694 VRQPRNPRRDRGLRPKKCRASPTGVSAAATSKAPHKLPRRRPGA	+	+			+	3	44	4855.66	25%	13.25	4.07	-	+	0.6116	-	0.012	0.988
	Haliangium_och750 VRLAIKRVNRARRGGARTRRHAFESFAYDARGRGQLVHSVEKMLEQSF	+	+	+	+	+	5	48	5585.42	38%	8.5	3.49	-	+	0.5674	-	0.027	0.973
	Haliangium_och768 VASLKPQNLRSPIPPGTFPRPNSRGLIEAPQNWPLRFMSLVSTTQQSWPH	+	+	+			3	50	5636.49	32%	4.25	1.71	+	+	0.6209	-	0.005	0.995
	Haliangium_och863 VASLKRRPAGPGPGPGRLFPRPNSRGLIEALYTGYLGTFPKWFPRPNSRGLIEATK	+	+	+			3	56	6120.12	30%	8	1.72	+	+	0.5372	-	0.337	0.663
	Haliangium_och974 MPRGDADKARLIAQVRQEIARAVGRRYEIAFDALDATSLWELSRLLRDLANEQRTAVRRAQRIPWRR	+	+	+			3	67	7874.06	0.43	6	3.4	-	+	0.5884	-	0.337	0.663
	Haliangium_och996 MPRSDADKARLIAQVRQEIARAVGRRYEIAFDALDATSLWELSRLLRDLANEQRTAVRRAQRMPWRR	+	+	+			3	67	7922.13	43%	6	3.5	-	+	0.5814	-	0.337	0.663
	Total	27	27	25	1	11
	Myxo_mac10 MAKAAEARGARHHAGAAGRR	+	+	+			3	20	2045.32	45%	4.5	3.08	-	+	0.4302	-	0.039	0.961
	Myxo_mac104 VNRVTRVIATRRNEAERIGVPLYF	+	+	+			3	24	2830.3	42%	3	2.84	-	+	0.5814	-	0.016	0.984
	Myxo_mac119 VDRALRSHPSPPVPSARARPATGSA	+	+			+	3	25	2553.87	32%	3.25	2.64	-	+	0.507	-	0.002	0.998
	Myxo_mac121 MGRVLNGVSGRFALNVLNPVGRLPR	+	+	+		+	4	25	2693.23	44%	4	1.45	+	+	0.5442	-	0.006	0.994
	Myxo_mac128 LEGRGPPRRRRALEVGLAKLGCYAVR	+	+	+			3	26	2894.45	38%	5	2.71	-	+	0.5907	-	0.001	0.999
	Myxo_mac133 MMPARARTSRAWGWRKVSNSTSRWAA	+	+	+			3	26	3021.49	42%	6	3.06	+	+	0.4884	-	0.15	0.85
	Myxo_mac154 LRGARRTTARGHQAGVDSAVASGYKAAV	+	+	+			3	28	2827.16	39%	4.25	2.24	-	+	0.4651	-	0.026	0.974
	Myxo_mac23 MRLHLRHSRANARGWLNRAK	+	+	+		+	4	20	2443.87	40%	6.5	4.01	-	+	0.6	-	0.01	0.99
	Myxo_mac515 MRGICSTTATSFRSLATSSRMAVPCSLCVISRPRNWMTTFALFPSSMNRRVLRTLNS			+	+	+	3	57	6372.56	44%	8	1.96	+	+	0.5674	-	0.634	0.366
	Myxo_mac52 VGIPPPRRAGEPSATPLARIPP	+	+			+	3	22	2249.65	32%	2	1.42	-	+	0.5767	-	0.002	0.998
	Myxo_mac61 MAPPGAGGPGPVRGEERGPRVR	+	+	+		+	4	22	2200.52	23%	2	2.43	-	+	0.5279	-	0.001	0.999
	Myxo_mac611 MNIASLIRPVTVPLQARAPRRLKLVRVQATVLAQGTVGAMKDGVKAFRHMCDVLTGGYSQVRH			+	+	+	3	63	6884.24	46%	8.5	1.42	+	+	0.5186	-	0.202	0.798
	Myxo_mac628 MQTAAQRHPLRVVLDAEPNPLLRYTGAMSRHTEPPARHFHRARRLDAAWGRAALGLLSAGTLHE	+	+	+			3	64	7147.21	41%	5.25	2.25	-	+	0.5837	-	0.076	0.924
	Myxo_mac77 MARPPHLKLANTSKSNVLLSNSA	+	+	+			3	23	2449.86	39%	3.25	1.53	-	+	0.5628	-	0.002	0.998
	Total	12	12	12	2	7
	Myxo_stip109 MRQENGVTRAASSRMSSFTLPAPRAL	+	+	+			3	26	2835.27	38%	3	2.6	-	+	0.5326	-	0	1
	Myxo_stip126 MRSVSATLCLYSNPVASRNRRLSTTMG	+	+			+	3	27	2972.47	37%	4	2.38	-	+	0.6023	-	0.006	0.994
	Myxo_stip138 VSGTLLLRVRARWFNNAGLYFSGRSAAW	+	+	+		+	4	28	3169.65	50%	4	1.33	+	+	0.5279	-	0.011	0.989
	Myxo_stip147 MPEGVEHFFPAFTHPPIWSTAARRGAGRR	+	+	+		+	4	29	3279.74	38%	2.5	2.01	-	+	0.5977	-	0.235	0.765
	Myxo_stip158 MQIKTKVRGGPRGCGGGSTTIGGVRTQLP	+	+	+			3	29	2913.42	0.24	5	1.6	-	+	0.5116	-	0.208	0.792
	Myxo_stip166 MSRRLLVSSRRSWPRARAGVVPRFFRVVMP	+	+	+		+	4	30	3571.34	47%	8	2.84	-	+	0.4581	-	0.077	0.923
	Myxo_stip196 VSTTLISSGKPPPQSMREAFSFPWARLPFVPR	+	+	+			3	32	3588.2	38%	3	1.36	-	+	0.6209	-	0.018	0.982
	Myxo_stip235 VSNTPNGPTRPSHHSIWRVAAASCVRWVSPKRQVGA	+	+			+	3	36	3910.44	0.36	5.5	2.09	-	+	0.586	-	0.111	0.889
	Myxo_stip248 MRCVPKQERRNQAWRLKRFTKDSTMPLLSESRLAWFG	+	+	+			3	37	4524.32	38%	6	3.15	-	+	0.6209	-	0.001	0.999
	Myxo_stip360 MRTDARSPRRRQLRWGDVHHRPQHGLRGPQSSILRVHAPRFFQSLQRTR	+	+	+			3	49	5939.8	27%	11	4.32	-	+	0.5651	-	0.059	0.941
	Myxo_stip99 VVTLEGKVGRAGGRAESRAVWRVSSG	+	+	+			3	26	2685.04	38%	3	2.07	-	+	0.5953	-	0.12	0.88
	Total	11	11	9	0	5
	Myxo_xan108 MAPPRAVRPARDVAGGAGGGQWPWP	+	+	+			3	25	2557.93	40%	2	1.2	-	+	0.5116	-	0.001	0.999
	Myxo_xan115 MGRVLNGVSGRSALNVLNRVGRLPR	+	+	+		+	4	25	2692.2	40%	5	2.3	+	+	0.5512	-	0.017	0.983
	Myxo_xan118 MLTLNLAQRILCRPVRIFKQVRLTQ	+	+	+		+	4	25	3011.75	52%	5	1.7	-	+	0.5093	-	0.012	0.988
	Myxo_xan126 MKAGGRLVAFRVRPSDKGTYLLRVLP	+	+	+		+	4	26	2901.52	42%	5	1.61	+	+	0.593	-	0.001	0.999
	Myxo_xan151 MAPQSAARKPRVDGAGLMRRRFDFDVFA	+	+	+			3	28	3166.69	46%	3	2.77	-	+	0.5023	-	0.002	0.998
	Myxo_xan179 MQILTQFLRKLRCWIWLFIKRPNQLPESPT	+	+		+	+	4	30	3757.57	47%	4	1.36	+	+	0.7023	-	0.007	0.993
	Myxo_xan183 VPAVKHLTQRAPEIRGATSRCLATHPRHRT	+	+			+	3	30	3360.9	33%	5.75	2.92	-	+	0.5767	-	0.017	0.983
	Myxo_xan210 VGTAGRVTLHGVAAPLSHLATRSRLKALPVAR	+	+	+		+	4	32	3276.89	47%	5.5	1.08	-	+	0.6558	-	0.003	0.997
	Myxo_xan25 MNHPASLTLRPLAISRNRCSA	+	+	+		+	4	21	2308.72	43%	3.25	2.22	-	+	0.6256	-	0.001	0.999
	Myxo_xan27 MRTTRFLSRRPSVLASSVGMT	+	+	+			3	21	2353.8	38%	4	2.5	+	+	0.5698	-	0.027	0.973
	Myxo_xan29 MNHPASLTLRPLAISRNRCSA	+	+	+		+	4	21	2308.72	43%	3.25	2.22	-	+	0.6256	-	0.001	0.999
	Myxo_xan38 MNHPASLTLRPLAISRNRCSA	+	+	+		+	4	21	2308.72	43%	3.25	2.22	-	+	0.6256	-	0.001	0.999
	Myxo_xan71 MVANSAARIVRVFVDFVATLFPR	+	+			+	3	23	2580.1	0.65	2	0.76	-	+	0.5256	-	0.45	0.55
	Myxo_xan73 VQARTTPTPGPKQGARFTQTITT	+	+	+			3	23	2457.77	22%	3	2.28	-	+	0.6488	-	0.482	0.518
	Myxo_xan9 VDRRSTESALRTRVTRSSGL	+	+	+			3	20	2247.5	25%	3	4.53	-	+	0.4535	-	0.01	0.99
	Total	15	15	12	1	10
	Stig_102 MSMSRGTKPSSREASARLFKRGAA	+	+	+			3	24	2582.99	33%	5	3.14	-	+	0.5	-	0.218	0.782
	Stig_148 MARSRRISSRSAAHRASFFTRPITLA	+	+	+			3	26	2947.43	0.42	6.25	3.23	-	+	0.5698	-	0.103	0.897
	Stig_152 VRARAREPIRRVGLGDTPTIDPVVWR	+	+	+			3	26	2986.49	38%	3	3.08	-	+	0.5535	-	0.005	0.995
	Stig_213 VVKTVVSRAYTRAGLAQRLGWHDLRHSTRT	+	+	+			3	30	3435.95	37%	5.5	2.67	-	+	0.5163	-	0.15	0.85
	Stig_215 VQRGISRWGQAERRMLTLTLDRCFPERPWR	+	+	+		+	4	30	3715.34	37%	4	3.59	-	+	0.5512	-	0.018	0.982
	Stig_221 MHRRGTRGARTSLRGTWGAQRADTGGRFRS	+	+	+	+	+	5	30	3359.75	23%	7.25	4.39	+	+	0.5767	-	0.011	0.989
	Stig_261 MRLGGANGEGLGGPGRRLRARVREWLARIPESMT	+	+	+		+	4	34	3721.34	35%	4	2.64	-	+	0.5884	-	0.001	0.999
	Stig_370 VKRFATPVHFLRKPFRKGRARLRKAIAAQIGATLSRLFPSR	+	+	+		+	4	41	4719.7	44%	12.25	2.47	-	+	0.6512	-	0.52	0.48
	Stig_42 MKPVLLAERVISRRTLAFQRE	+	+	+			3	21	2514.04	48%	3	2.55	-	+	0.6093	-	0.199	0.801
	Stig_6 MNDRFRTPRGRAPSLLQIQT	+	+	+		+	4	20	2357.73	30%	3	3.59	-	+	0.5628	-	0	1
	Stig_715 VRTTVKNAVKKARETLATKDTAKSADAVKDATRTLAKAASKGILHPRNAARRIARLAKAAKAAKA	+	+	+		+	4	75	6822.99	45%	14.25	2.46	-	+	0.4605	+	0.972	0.028
	Stig_797 VGRRKPNPLGNVRTLDFKDVQLLKYFVTERGRLIPRRLTGVTAQQQRQIAKAVKRARLLGLLPFLQHGG	+	+	+			3	69	7861.33	0.38	12.25	2.2	+	+	0.6233	-	0.331	0.669
	Stig_926 LKEIHYRLLTAPFGRTLRHLVRLLEARRRLLTGAASVSTAAYESPNQFSREYARKFGVPSRKEFTNAATSRVSAT	+	+	+	+	+	5	75	8493.74	37%	9.5	2.49	+	+	0.5744	+	0.825	0.175
	Stig_93 MTGLRILARNGLSLRALRQHRRS	+	+	+			3	23	2676.2	39%	6.25	3.4	-	+	0.5698	-	0.002	0.998
	Total	14	14	14	2	7
	So_ce_56_1000 MKNVEMFFIPPCGQGVRRWQNGARAPAQTTIDDLRAGFRLQGLTSWKAIVVSSR	+	+	+		+	4	54	6063.06	43%	5	1.83	+	+	0.493	-	0.009	0.991
	So_ce_56_1155 MRGRMRGDVPGGRRPGPCRVFLPLLRRVPERLQRSGLRVRVTAQPAPTFTAARRARRGRRTP	+	+	+		+	4	62	7074.42	32%	16	3.81	-	+	0.6442	-	0.518	0.482
	So_ce_56_119 MKDGAGRSVLRLMRPAAMRAHL	+	+	+		+	4	22	2437.99	50%	4.25	2.13	-	+	0.593	-	0.018	0.982
	So_ce_56_1275 MTERPAHLPERALELGSAKTPERRPPQTGQVPAPKPAHREPRPPSKLPNQDRSRPALNIPQRRRMGVQR			+	+	+	3	69	7842.04	23%	9.5	3.63	-	+	0.6605	-	0.321	0.679
	So_ce_56_136 VHIATRPPRAPPLGLVPRPRGAS	+	+			+	3	23	2415.88	0.35	4.25	1.74	-	+	0.4442	-	0	1
	So_ce_56_138 VDTLFTRLDAVRNKGVTWSSRIV	+	+	+		+	4	23	2634.03	43%	2	2.17	+	+	0.5791	-	0.042	0.958
	So_ce_56_209 VQTWWPGRRPSSAWIDLRGDLRLA	+	+	+		+	4	24	2837.24	42%	2	2.32	-	+	0.4605	-	0.006	0.994
	So_ce_56_21 VSATSAPEHSSASLRRRATS	+	+	+			3	20	2071.24	30%	2.25	3.27	-	+	0.5372	-	0.14	0.86
	So_ce_56_238 MAVRSIDSLLRIDFIARYRRAYRRG	+	+	+		+	4	25	3055.61	44%	5	3.54	+	+	0.686	-	0.174	0.826
	So_ce_56_25 MMRRVAQRVLATVMRQARAG	+	+	+		+	4	20	2301.85	55%	5	2.79	-	+	0.5442	-	0.077	0.923
	So_ce_56_340 VTTLKRLKRQMYGHASVGLLRQRSLLAA	+	+	+		+	4	28	3167.82	43%	6.25	1.83	-	+	0.5535	-	0.001	0.999
	So_ce_56_353 VQIMVERRGRGTITTDPHLSSPRLPASL	+	+	+			3	28	3088.59	32%	2.25	2.3	-	+	0.5302	-	0	1
	So_ce_56_365 LGAGRRLDALAARGAALAVRCWDLLRRPT	+	+	+		+	4	29	3119.7	55%	4	1.96	+	+	0.4581	-	0.001	0.999
	So_ce_56_407 MTEVTRRLGRSAGACARVIPWTMQRGTTAP	+	+	+		+	4	30	3274.85	40%	4	2.23	+	+	0.6581	-	0.02	0.98
	So_ce_56_471 MKGNGRDVQNWKSLFQRRIARLAGGAAALHF	+	+	+			3	31	3470.03	0.45	5.25	2.08	+	+	0.7047	-	0.011	0.989
	So_ce_56_579 MPRPKPRTTRITKKPELRPIDRATCCVPRPIRKAP			+	+	+	3	35	4080.99	29%	9	3.43	-	+	0.6581	-	0.207	0.793
	So_ce_56_69 VRRAPVLVFRAPSEPVFWRQT	+	+			+	3	21	2511.97	0.48	3	2.14	-	+	0.4953	-	0.026	0.974
	So_ce_56_77 VTGRRVAPALGRLPRMSSSAL	+	+	+		+	4	21	2195.63	43%	4	1.9	-	+	0.5512	-	0.001	0.999
	So_ce_56_807 VKAPARLRRGPLARLRRGGRAPPDGASRTRPAPANEPSSTLVPVP			+	+	+	3	45	4723.48	31%	8	2.86	-	+	0.5698	-	0.002	0.998
	So_ce_56_843 VIPAAPSASEPRGPLRGGAARARRGPARAARGAALPGANGRAASVRA	+	+	+			3	47	4514.16	43%	8	2.15	-	+	0.5558	-	0.033	0.967
	So_ce_56_913 VEKSEKAISGARRGSPIVNRHVVHLEHVRLKGPYRLSDRLSSAPRTSTRV	+	+	+			3	50	5604.43	30%	7.75	3.05	-	+	0.5326	-	0.324	0.676
	Total	18	18	19	3	16

## Sheet: Antibiofim
Antibiofilm Properties
Myxobacteria ID	Peptide Sequence	Mutation Position
Coral_AMP267	MESTRGRSSGSGLARGAREGSV	No
Coral_AMP295	VRTGLKQWWELGQVARASMQARTK	No
Coral_AMP319	VKFGRRALVRGGARLLAVGPSAGHGRL	No
Coral_AMP336	MAREPQARFAGSGGPSIPIAARIRETPAA	No
Coral_AMP411	MMGAPTRRFKHHAWHETTVARRATARYVGGLSSRFVTR	No
So_ce_56_1000	MKNVEMFFIPPCGQGVRRWQNGARAPAQTTIDDLRAGFRLQGLTSWKAIVVSSR	No
So_ce_56_1155	MRGRMRGDVPGGRRPGPCRVFLPLLRRVPERLQRSGLRVRVTAQPAPTFTAARRARRGRRTP	No
So_ce_56_119	MKDGAGRSVLRLMRPAAMRAHL	No
So_ce_56_1275	MTERPAHLPERALELGSAKTPERRPPQTGQVPAPKPAHREPRPPSKLPNQDRSRPALNIPQRRRMGVQR	No
So_ce_56_138	VDTLFTRLDAVRNKGVTWSSRIV	No
So_ce_56_209	VQTWWPGRRPSSAWIDLRGDLRLA	No
	VQTWWHGRRPSSAWIDLRGDLRLA	6
	VQTWWVGRRPSSAWIDLRGDLRLA	6
	VQTWWPVRRPSSAWIDLRGDLRLA	7
So_ce_56_21	VSATSAPEHSSASLRRRATS	No
So_ce_56_238	MAVRSIDSLLRIDFIARYRRAYRRG	No
	VAVRSIDSLLRIDFIARYRRAYRRG	1
	MAVRHIDSLLRIDFIARYRRAYRRG	5
	MAVRKIDSLLRIDFIARYRRAYRRG	5
So_ce_56_25	MMRRVAQRVLATVMRQARAG	No
So_ce_56_340	VTTLKRLKRQMYGHASVGLLRQRSLLAA	No
So_ce_56_353	VQIMVERRGRGTITTDPHLSSPRLPASL	No
	VHIMVERRGRGTITTDPHLSSPRLPASL	2
	VVIMVERRGRGTITTDPHLSSPRLPASL	2
	VQHMVERRGRGTITTDPHLSSPRLPASL	3
So_ce_56_365	LGAGRRLDALAARGAALAVRCWDLLRRPT	No
	HGAGRRLDALAARGAALAVRCWDLLRRPT	1
	KGAGRRLDALAARGAALAVRCWDLLRRPT	1
	LHAGRRLDALAARGAALAVRCWDLLRRPT	2
So_ce_56_407	MTEVTRRLGRSAGACARVIPWTMQRGTTAP	No
So_ce_56_471	MKGNGRDVQNWKSLFQRRIARLAGGAAALHF	No
So_ce_56_579	MPRPKPRTTRITKKPELRPIDRATCCVPRPIRKAP	No
	APRPKPRTTRITKKPELRPIDRATCCVPRPIRKAP	1
	HPRPKPRTTRITKKPELRPIDRATCCVPRPIRKAP	1
	KPRPKPRTTRITKKPELRPIDRATCCVPRPIRKAP	1
So_ce_56_77	VTGRRVAPALGRLPRMSSSAL	No
	VHGRRVAPALGRLPRMSSSAL	2
	VTHRRVAPALGRLPRMSSSAL	3
	VTVRRVAPALGRLPRMSSSAL	3
So_ce_56_807	VKAPARLRRGPLARLRRGGRAPPDGASRTRPAPANEPSSTLVPVP	No
So_ce_56_913	VEKSEKAISGARRGSPIVNRHVVHLEHVRLKGPYRLSDRLSSAPRTSTRV	No
So_ce_56_136	VHIATRPPRAPPLGLVPRPRGAS	No
	VHIVTRPPRAPPLGLVPRPRGAS	4
	VHIATRAPRAPPLGLVPRPRGAS	7
	VHIATRCPRAPPLGLVPRPRGAS	7
So_ce_56_69	VRRAPVLVFRAPSEPVFWRQT	No
So_ce_56_843	VIPAAPSASEPRGPLRGGAARARRGPARAARGAALPGANGRAASVRA	No
Myxo_ful10	MAKAAEARGARHHAGAAGRR	No
	MVKAAEARGARHHAGAAGRR	2
	MAKVAEARGARHHAGAAGRR	4
	MAKAVEARGARHHAGAAGRR	5
Myxo_ful23	MRLHLRHSRANARGWLNRAK	No
Myxo_ful52	VGIPPPRRAGEPSATPLARIPP	No
Myxo_ful61	MAPPGAGGPGPVRGEERGPRVR	No
Myxo_ful104	VNRVTRVIATRRNEAERIGVPLYF	No
Myxo_ful119	VDRALRSHPSPPVPSARARPATGSA	No
	VDRALRSHPSPPVPSARARPATGSA	No
	VDRALRHHPSPPVPSARARPATGSA	7
	VDRALRVHPSPPVPSARARPATGSA	7
	VDRALRSHPVPPVPSARARPATGSA	10
Myxo_ful121	MGRVLNGVSGRFALNVLNPVGRLPR	No
	HGRVLNGVSGRFALNVLNPVGRLPR	1
	IGRVLNGVSGRFALNVLNPVGRLPR	1
	KGRVLNGVSGRFALNVLNPVGRLPR	1
Myxo_ful128	LEGRGPPRRRRALEVGLAKLGCYAVR	No
Myxo_ful133	MMPARARTSRAWGWRKVSNSTSRWAA	No
Myxo_ful154	LRGARRTTARGHQAGVDSAVASGYKAAV	No
Myxo_ful515	MRGICSTTATSFRSLATSSRMAVPCSLCVISRPRNWMTTFALFPSSMNRRVLRTLNS	No
Myxo_ful611	MNIASLIRPVTVPLQARAPRRLKLVRVQATVLAQGTVGAMKDGVKAFRHMCDVLTGGYSQVRH	No
Myxo_ful628	MQTAAQRHPLRVVLDAEPNPLLRYTGAMSRHTEPPARHFHRARRLDAAWGRAALGLLSAGTLHE	No
Myxo_ful77	MARPPHLKLANTSKSNVLLSNSA	No
Anaero2CP1-10	MHSQRATGRLLRQARELARLD	No
	CHSQRATGRLLRQARELARLD	1
	GHSQRATGRLLRQARELARLD	1
	KHSQRATGRLLRQARELARLD	1
Anaero2CP1-24	MPTGMLGRRASRCSRLDRLARSGD	No
Anaero2CP1-34	MRIGLARAASVVVPRHARLASFVTQ	No
Anaero2CP1-175	MTRHVHRLPRAELEGVPHQVRHDLLEARSHSPAGKKSPMATPGILARRHRRARM	No
Anaero2CP1-248	MNRKARRRMKHLAPRRMVTTLGDLISAAYEAVPGIGDKKLERALRLLTESPLARQMTPHVEFVP	No
Anaero2CP1-262	VSRLTWVRNQEIHSSFGYGTVTLCGPPFQTAHLPKLFSRVIPIAPLNPRRTCVRPVWASSAFARHY	No
Anaero2CP1-264	VDRDEVVGRAERGEVPRFVRPAPRTLPHVVRVVRRAGAPRNQAEPAVAFQDPPRQRAPAAQHPRCR	No
Anaero2CP1-341	MAGRSRCSATSRLSASNVSRLPTLIAWMRAPPFPVHALYAPNRHLLPKVRTLLDHLSEVLERRRPRVGRRPAAG	No
Anaero2CP1_256	VSRLTWVRNQEIHSSFGYGTVTLCGPPFQTAHLPKLFSRVIPIAPLNPRRTCVRPVWASSAFARHY	No
Anaero2CP1_183	VRFETAPGRQMQMYLGERKVWSPARRSRVHFLVALLSYSRRMFVKAFLHERRASG >HALIANGIM_CH254	No
Myxo-stip99	VVTLEGKVGRAGGRAESRAVWRVSSG	No
Myxo-stip109	MRQENGVTRAASSRMSSFTLPAPRAL	No
Myxo-stip138	VSGTLLLRVRARWFNNAGLYFSGRSAAW	No
	HSGTLLLRVRARWFNNAGLYFSGRSAAW	1
	KSGTLLLRVRARWFNNAGLYFSGRSAAW	1
	VAGTLLLRVRARWFNNAGLYFSGRSAAW	2
Myxo-stip147	MPEGVEHFFPAFTHPPIWSTAARRGAGRR	No
	APEGVEHFFPAFTHPPIWSTAARRGAGRR	1
	CPEGVEHFFPAFTHPPIWSTAARRGAGRR	1
	FPEGVEHFFPAFTHPPIWSTAARRGAGRR	1
Myxo-stip158	MQIKTKVRGGPRGCGGGSTTIGGVRTQLP	No
Myxo-stip166	MSRRLLVSSRRSWPRARAGVVPRFFRVVMP	No
Myxo-stip196	VSTTLISSGKPPPQSMREAFSFPWARLPFVPR	No
Myxo-stip248	MRCVPKQERRNQAWRLKRFTKDSTMPLLSESRLAWFG	No
	HRCVPKQERRNQAWRLKRFTKDSTMPLLSESRLAWFG	1
	KRCVPKQERRNQAWRLKRFTKDSTMPLLSESRLAWFG	1
	VRCVPKQERRNQAWRLKRFTKDSTMPLLSESRLAWFG	1
Myxo-stip360	MRTDARSPRRRQLRWGDVHHRPQHGLRGPQSSILRVHAPRFFQSLQRTR	No
Myxo_stip126	MRSVSATLCLYSNPVASRNRRLSTTMG	No
Myxo_stip235	VSNTPNGPTRPSHHSIWRVAAASCVRWVSPKRQVGA	No
Myxo_xan38	MNHPASLTLRPLAISRNRCSA	No
Myxo_xan71	MVANSAARIVRVFVDFVATLFPR	No
Myxo-xan9	VDRRSTESALRTRVTRSSGL	No
	VDRRHTESALRTRVTRSSGL	5
	VDRRKTESALRTRVTRSSGL	5
	VDRRVTESALRTRVTRSSGL	5
Myxo-xan25	MNHPASLTLRPLAISRNRCSA	No
Myxo-xan27	MRTTRFLSRRPSVLASSVGMT	No
Myxo-xan29	MNHPASLTLRPLAISRNRCSA	No
Myxo-xan73	VQARTTPTPGPKQGARFTQTITT	No
Myxo-xan108	MAPPRAVRPARDVAGGAGGGQWPWP	No
Myxo-xan115	MGRVLNGVSGRSALNVLNRVGRLPR	No
Myxo-xan118	MLTLNLAQRILCRPVRIFKQVRLTQ	No
Myxo-xan126	MKAGGRLVAFRVRPSDKGTYLLRVLP	No
Myxo-xan151	MAPQSAARKPRVDGAGLMRRRFDFDVFA	No
Myxo-xan179	MQILTQFLRKLRCWIWLFIKRPNQLPESPT	No
Myxo-xan183	VPAVKHLTQRAPEIRGATSRCLATHPRHRT	No
Myxo-xan210	VGTAGRVTLHGVAAPLSHLATRSRLKALPVAR	No
Myxo-xan379	MLVRLDAWMRLGIQASPGNIVKARRETLETARNSVRGMWTRPP	No
Haliangium-och35	MVTNHASTRVRRDRFGLRND	No
Haliangium-och112	VNRKSDSQTSRALTQRGVLMSH	No
	VNRKADSQTSRALTQRGVLMSH	5
	VNRKHDSQTSRALTQRGVLMSH	5
	VNRKIDSQTSRALTQRGVLMSH	5
Haliangium-och123	VRGERVKFPRPNSRGLIEADRLF	No
Haliangium-och145	VLRTLRPILVCRFREFRTPKWTE	No
Haliangium-och182	MKMLGHQRLTGDKRARPRFAEIAIA	No
Haliangium-och210	MRQPLHRGLTSFFGGDAAEGARGGGR	No
Haliangium-och246	VASLKHPHRRQKSASGRVSTTQQSWPH	No
Haliangium-och261	VASLKPPRVRRPVRGQQVSTTQQSWPH	No
Haliangium-och266	VASLKPRRIAPTSPALWVSTTQQSWPH	No
	VHSLKPRRIAPTSPALWVSTTQQSWPH	2
	VVSLKPRRIAPTSPALWVSTTQQSWPH	2
	VAALKPRRIAPTSPALWVSTTQQSWPH	3
Haliangium-och379	VASLKRADGGRVSWQTRLVSTTQQSWPH	No
Haliangium-och384	VSQRRSWESQNVLAVREANSLDRAARALR	No
Haliangium-och394	MPYPKFARRIRIRSFSFRFSLCGSLDSLT	No
Haliangium-och410	MNTGAGLRRVSGLSSATANSTSRIWARSCS	No
Haliangium-och413	MTQLPRRALPPPRLVGLGALRAALLLGRWG	No
Haliangium-och414	MDRVLAERQGRKKTNMQPSHLITNQPGRLL	No
Haliangium-och424	MLACTSRETRHLPTGYHQSRSGRFGFGSTR	No
Haliangium-och426	MPLPQRRERRGFSKPFAPEPLPALSRFDVM	No
Haliangium-och530	VASLKPVVDRRIRQRLDGFPRPNSRGLIEAPRPWW	No
Haliangium-och588	VFSLTSIPGALRRRLIGRSARALGALGLPSDSHWKSDS	No
Haliangium-och750	VRLAIKRVNRARRGGARTRRHAFESFAYDARGRGQLVHSVEKMLEQSF	No
Haliangium-och768	VASLKPQNLRSPIPPGTFPRPNSRGLIEAPQNWPLRFMSLVSTTQQSWPH	No
Haliangium-och863	VASLKRRPAGPGPGPGRLFPRPNSRGLIEALYTGYLGTFPKWFPRPNSRGLIEATK	No
Haliangium-och974	MPRGDADKARLIAQVRQEIARAVGRRYEIAFDALDATSLWELSRLLRDLANEQRTAVRRAQRIPWRR	No
Haliangium-och996	MPRSDADKARLIAQVRQEIARAVGRRYEIAFDALDATSLWELSRLLRDLANEQRTAVRRAQRMPWRR	No
Haliangium-och1055	MMNSRTSLKHRVDSRRELLEQRLFQIRTNAHAGVRDERTRLREKLSDLDRTLRHGWNRLSNRGANRLERWLSH	No
Haliangium_och254	VAEGVTTNGTRHRVNVVAETGLRMTRP	No
Haliangium_och694	VRQPRNPRRDRGLRPKKCRASPTGVSAAATSKAPHKLPRRRPGA	No
Stig-213	VVKTVVSRAYTRAGLAQRLGWHDLRHSTRT	No
Stig-215	VQRGISRWGQAERRMLTLTLDRCFPERPWR	No
Stig-221	MHRRGTRGARTSLRGTWGAQRADTGGRFRS	No
Stig-261	MRLGGANGEGLGGPGRRLRARVREWLARIPESMT	No
Stig-370	VKRFATPVHFLRKPFRKGRARLRKAIAAQIGATLSRLFPSR	No
Stig-42	MKPVLLAERVISRRTLAFQRE	No
Stig-6	MNDRFRTPRGRAPSLLQIQT	No
Stig-715	VRTTVKNAVKKARETLATKDTAKSADAVKDATRTLAKAASKGILHPRNAARRIARLAKAAKAAKA	No
Stig-926	LKEIHYRLLTAPFGRTLRHLVRLLEARRRLLTGAASVSTAAYESPNQFSREYARKFGVPSRKEFTNAATSRVSAT	No
Stig-93	MTGLRILARNGLSLRALRQHRRS	No
	ATGLRILARNGLSLRALRQHRRS	1
	CTGLRILARNGLSLRALRQHRRS	1
	ETGLRILARNGLSLRALRQHRRS	1
Stig_102	MSMSRGTKPSSREASARLFKRGAA	No
Stig_148	MARSRRISSRSAAHRASFFTRPITLA	No
Stig_152	VRARAREPIRRVGLGDTPTIDPVVWR	No
Stig_797	VGRRKPNPLGNVRTLDFKDVQLLKYFVTERGRLIPRRLTGVTAQQQRQIAKAVKRARLLGLLPFLQHGG	No

## Sheet: Anti-toxic
Anti-toxic Properties
>Coral_AMP267
MESTRGRSSGSGLARGAREGSV
Peptide Sequence	SVM score	Prediction	Hydrophobicity	Hydropathicity	Hydrophilicity	Charge	Molecular weight
MESTRGRSSG	-0.6	Non-Toxin	-0.45	-1.45	0.82	1	1067.27
ESTRGRSSGS	-0.4	Non-Toxin	-0.5	-1.72	0.98	1	1023.15
STRGRSSGSG	-0.49	Non-Toxin	-0.43	-1.41	0.68	2	951.09
TRGRSSGSGL	-0.47	Non-Toxin	-0.35	-0.95	0.47	2	977.18
RGRSSGSGLA	-0.72	Non-Toxin	-0.3	-0.7	0.46	2	947.15
GRSSGSGLAR	-0.78	Non-Toxin	-0.3	-0.7	0.46	2	947.15
RSSGSGLARG	-0.78	Non-Toxin	-0.3	-0.7	0.46	2	947.15
SSGSGLARGA	-1.01	Non-Toxin	-0.1	-0.07	0.11	1	862.04
SGSGLARGAR	-1.09	Non-Toxin	-0.25	-0.44	0.38	2	931.15
GSGLARGARE	-0.97	Non-Toxin	-0.29	-0.71	0.65	1	973.19
SGLARGAREG	-1.02	Non-Toxin	-0.29	-0.71	0.65	1	973.19
GLARGAREGS	-0.81	Non-Toxin	-0.29	-0.71	0.65	1	973.19
LARGAREGSV	-0.74	Non-Toxin	-0.25	-0.25	0.5	1	1015.27
>Coral_AMP295
VRTGLKQWWELGQVARASMQARTK
Peptide Sequence	SVM score	Prediction	Hydrophobicity	Hydropathicity	Hydrophilicity	Charge	Mol wt
VRTGLKQWWE	-0.66	Non-Toxin	-0.24	-1.03	-0.13	1	1302.65
RTGLKQWWEL	-0.8	Non-Toxin	-0.24	-1.07	-0.16	1	1316.68
TGLKQWWELG	-0.85	Non-Toxin	-0.05	-0.66	-0.46	0	1217.55
GLKQWWELGQ	-0.88	Non-Toxin	-0.1	-0.94	-0.4	0	1244.58
LKQWWELGQV	-0.98	Non-Toxin	-0.06	-0.48	-0.55	0	1286.66
KQWWELGQVA	-0.97	Non-Toxin	-0.09	-0.68	-0.42	0	1244.57
QWWELGQVAR	-1.19	Non-Toxin	-0.15	-0.74	-0.42	0	1272.58
WWELGQVARA	-1.29	Non-Toxin	-0.06	-0.21	-0.49	0	1215.52
WELGQVARAS	-1.24	Non-Toxin	-0.12	-0.2	-0.12	0	1116.38
ELGQVARASM	-1.3	Non-Toxin	-0.13	0.08	0.09	0	1061.36
LGQVARASMQ	-1.44	Non-Toxin	-0.14	0.08	-0.19	1	1060.38
GQVARASMQA	-1.38	Non-Toxin	-0.17	-0.12	-0.06	1	1018.29
QVARASMQAR	-1.31	Non-Toxin	-0.36	-0.53	0.24	2	1117.42
VARASMQART	-1.22	Non-Toxin	-0.31	-0.25	0.18	2	1090.39
ARASMQARTK	-1.34	Non-Toxin	-0.47	-1.06	0.63	3	1119.43
>Coral_AMP319
VKFGRRALVRGGARLLAVGPSAGHGRL
Peptide Sequence	SVM score	Prediction	Hydrophobicity	Hydropathicity	Hydrophilicity	Charge	Mol wt
VKFGRRALVR	-0.59	Non-Toxin	-0.38	-0.1	0.42	4	1201.62
KFGRRALVRG	-0.69	Non-Toxin	-0.41	-0.56	0.57	4	1159.54
FGRRALVRGG	-0.91	Non-Toxin	-0.29	-0.21	0.27	3	1088.42
GRRALVRGGA	-0.93	Non-Toxin	-0.32	-0.31	0.47	3	1012.32
RRALVRGGAR	-1.13	Non-Toxin	-0.51	-0.72	0.77	4	1111.45
RALVRGGARL	-1.03	Non-Toxin	-0.29	0.11	0.29	3	1068.43
ALVRGGARLL	-1.16	Non-Toxin	-0.06	0.94	-0.19	2	1025.41
LVRGGARLLA	-1.3	Non-Toxin	-0.06	0.94	-0.19	2	1025.41
VRGGARLLAV	-1.37	Non-Toxin	-0.06	0.98	-0.16	2	1011.38
RGGARLLAVG	-1.4	Non-Toxin	-0.09	0.52	-0.01	2	969.3
GGARLLAVGP	-1.36	Non-Toxin	0.08	0.81	-0.31	1	910.23
GARLLAVGPS	-1.37	Non-Toxin	0.03	0.77	-0.28	1	940.25
ARLLAVGPSA	-1.51	Non-Toxin	0.04	0.99	-0.33	1	954.27
RLLAVGPSAG	-1.31	Non-Toxin	0.03	0.77	-0.28	1	940.25
LLAVGPSAGH	-1.3	Non-Toxin	0.17	0.9	-0.63	0.5	921.21
LAVGPSAGHG	-1.45	Non-Toxin	0.13	0.48	-0.45	0.5	865.1
AVGPSAGHGR	-1.13	Non-Toxin	-0.1	-0.35	0.03	1.5	908.12
VGPSAGHGRL	-1.14	Non-Toxin	-0.07	-0.15	-0.1	1.5	950.21
>Coral_AMP336
MAREPQARFAGSGGPSIPIAARIRETPAA
Peptide Sequence	SVM score	Prediction	Hydrophobicity	Hydropathicity	Hydrophilicity	Charge	Mol wt
MAREPQARFAGSGGP	-1.08	Non-Toxin	-0.21	-0.74	0.28	1	1531.91
AREPQARFAGSGGPS	-1.08	Non-Toxin	-0.24	-0.92	0.39	1	1487.79
REPQARFAGSGGPSI	-1.16	Non-Toxin	-0.21	-0.74	0.3	1	1529.88
EPQARFAGSGGPSIP	-1.16	Non-Toxin	-0.1	-0.55	0.1	0	1470.81
PQARFAGSGGPSIPI	-1.17	Non-Toxin	-0.01	-0.01	-0.22	1	1454.86
QARFAGSGGPSIPIA	-1.13	Non-Toxin	0.01	0.21	-0.25	1	1428.82
ARFAGSGGPSIPIAA	-1.16	Non-Toxin	0.08	0.57	-0.3	1	1371.76
RFAGSGGPSIPIAAR	-1.16	Non-Toxin	-0.06	0.15	-0.07	2	1456.87
FAGSGGPSIPIAARI	-1.42	Non-Toxin	0.11	0.75	-0.39	1	1413.85
AGSGGPSIPIAARIR	-1.18	Non-Toxin	-0.05	0.26	-0.02	2	1422.86
GSGGPSIPIAARIRE	-1.05	Non-Toxin	-0.11	-0.09	0.21	1	1480.9
SGGPSIPIAARIRET	-1.11	Non-Toxin	-0.13	-0.11	0.19	1	1524.95
GGPSIPIAARIRETP	-1.02	Non-Toxin	-0.12	-0.17	0.17	1	1534.99
GPSIPIAARIRETPA	-1.08	Non-Toxin	-0.11	-0.02	0.13	1	1549.01
PSIPIAARIRETPAA	-1.27	Non-Toxin	-0.11	0.13	0.1	1	1563.03
>Coral_AMP411
MMGAPTRRFKHHAWHETTVARRATARYVGGLSSRFVTR
Peptide Sequence	SVM score	Prediction	Hydrophobicity	Hydropathicity	Hydrophilicity	Charge	Mol wt
MMGAPTRRFKHHAWH	-0.82	Non-Toxin	-0.26	-1.06	-0.16	4.5	1863.41
MGAPTRRFKHHAWHE	-0.85	Non-Toxin	-0.32	-1.42	0.13	3.5	1861.33
GAPTRRFKHHAWHET	-0.93	Non-Toxin	-0.35	-1.59	0.19	3.5	1831.24
APTRRFKHHAWHETT	-0.81	Non-Toxin	-0.37	-1.61	0.16	3.5	1875.29
PTRRFKHHAWHETTV	-0.79	Non-Toxin	-0.35	-1.45	0.09	3.5	1903.35
TRRFKHHAWHETTVA	-0.78	Non-Toxin	-0.33	-1.23	0.06	3.5	1877.31
RRFKHHAWHETTVAR	-1.08	Non-Toxin	-0.44	-1.48	0.29	4.5	1932.39
RFKHHAWHETTVARR	-1.08	Non-Toxin	-0.44	-1.48	0.29	4.5	1932.39
FKHHAWHETTVARRA	-1.01	Non-Toxin	-0.3	-1.06	0.05	3.5	1847.28
KHHAWHETTVARRAT	-0.98	Non-Toxin	-0.35	-1.29	0.19	3.5	1801.21
HHAWHETTVARRATA	-1.16	Non-Toxin	-0.26	-0.91	-0.04	2.5	1744.11
HAWHETTVARRATAR	-1.22	Non-Toxin	-0.36	-1	0.19	3	1763.15
AWHETTVARRATARY	-1.09	Non-Toxin	-0.33	-0.87	0.07	2.5	1789.18
WHETTVARRATARYV	-1.25	Non-Toxin	-0.31	-0.71	0.01	2.5	1817.24
HETTVARRATARYVG	-1.16	Non-Toxin	-0.32	-0.68	0.23	2.5	1688.08
ETTVARRATARYVGG	-1.18	Non-Toxin	-0.28	-0.49	0.27	2	1607.99
TTVARRATARYVGGL	-1.12	Non-Toxin	-0.21	-0.01	-0.05	3	1592.04
TVARRATARYVGGLS	-1.27	Non-Toxin	-0.21	-0.01	-0.01	3	1578.01
VARRATARYVGGLSS	-1.09	Non-Toxin	-0.22	-0.02	0.04	3	1563.98
ARRATARYVGGLSSR	-0.97	Non-Toxin	-0.37	-0.6	0.34	4	1621.03
RRATARYVGGLSSRF	-0.88	Non-Toxin	-0.35	-0.53	0.21	4	1697.13
RATARYVGGLSSRFV	-0.81	Non-Toxin	-0.19	0.05	-0.09	3	1640.08
ATARYVGGLSSRFVT	-1.05	Non-Toxin	-0.09	0.3	-0.32	2	1585
TARYVGGLSSRFVTR	-0.84	Non-Toxin	-0.22	-0.12	-0.09	3	1670.11
>So_ce_56_1000
MKNVEMFFIPPCGQGVRRWQNGARAPAQTTIDDLRAGFRLQGLTSWKAIVVSSR
Peptide Sequence	SVM score	Prediction	Hydrophobicity	Hydropathicity	Hydrophilicity	Charge	Mol wt
MKNVEMFFIP	-0.72	Non-Toxin	0.06	0.56	-0.47	0	1255.7
KNVEMFFIPP	-0.2	Non-Toxin	0.02	0.21	-0.34	0	1221.62
NVEMFFIPPC	-0.09	Non-Toxin	0.14	0.85	-0.74	-1	1196.58
VEMFFIPPCG	-0.1	Non-Toxin	0.22	1.16	-0.76	-1	1139.53
EMFFIPPCGQ	0	Toxin	0.1	0.39	-0.59	-1	1168.53
MFFIPPCGQG	-0.1	Non-Toxin	0.17	0.7	-0.89	0	1096.47
FFIPPCGQGV	-0.19	Non-Toxin	0.2	0.93	-0.91	0	1064.41
FIPPCGQGVR	-0.39	Non-Toxin	-0.04	0.2	-0.36	1	1073.42
IPPCGQGVRR	-0.45	Non-Toxin	-0.27	-0.53	0.19	2	1082.43
PPCGQGVRRW	-0.67	Non-Toxin	-0.31	-1.07	0.03	2	1155.48
PCGQGVRRWQ	-1.09	Non-Toxin	-0.37	-1.26	0.05	2	1186.5
CGQGVRRWQN	-1.16	Non-Toxin	-0.43	-1.45	0.07	2	1203.49
GQGVRRWQNG	-1.21	Non-Toxin	-0.41	-1.74	0.17	2	1157.41
QGVRRWQNGA	-1.21	Non-Toxin	-0.41	-1.52	0.12	2	1171.43
GVRRWQNGAR	-1.22	Non-Toxin	-0.51	-1.62	0.4	3	1199.48
VRRWQNGARA	-1.02	Non-Toxin	-0.5	-1.4	0.35	3	1213.5
RRWQNGARAP	-1.03	Non-Toxin	-0.56	-1.98	0.5	3	1211.48
RWQNGARAPA	-0.98	Non-Toxin	-0.36	-1.35	0.15	2	1126.37
WQNGARAPAQ	-0.87	Non-Toxin	-0.26	-1.25	-0.13	1	1098.32
QNGARAPAQT	-0.88	Non-Toxin	-0.31	-1.23	0.17	1	1013.21
NGARAPAQTT	-0.79	Non-Toxin	-0.26	-0.95	0.11	1	986.18
GARAPAQTTI	-0.82	Non-Toxin	-0.12	-0.15	-0.09	1	985.24
ARAPAQTTID	-0.8	Non-Toxin	-0.21	-0.46	0.21	0	1043.27
RAPAQTTIDD	-0.74	Non-Toxin	-0.31	-0.99	0.56	-1	1087.28
APAQTTIDDL	-0.75	Non-Toxin	-0.08	-0.16	0.08	-2	1044.26
PAQTTIDDLR	-0.81	Non-Toxin	-0.28	-0.79	0.43	-1	1129.37
AQTTIDDLRA	-0.64	Non-Toxin	-0.25	-0.45	0.38	-1	1103.33
QTTIDDLRAG	-0.73	Non-Toxin	-0.26	-0.67	0.43	-1	1089.31
TTIDDLRAGF	-0.72	Non-Toxin	-0.13	-0.04	0.16	-1	1108.35
TIDDLRAGFR	-1	Non-Toxin	-0.29	-0.42	0.5	0	1163.43
IDDLRAGFRL	-1.08	Non-Toxin	-0.22	0.03	0.36	0	1175.49
DDLRAGFRLQ	-0.92	Non-Toxin	-0.36	-0.77	0.56	0	1190.46
DLRAGFRLQG	-1.13	Non-Toxin	-0.27	-0.46	0.26	1	1132.43
LRAGFRLQGL	-1.07	Non-Toxin	-0.14	0.27	-0.22	2	1130.51
RAGFRLQGLT	-1.1	Non-Toxin	-0.21	-0.18	-0.08	2	1118.45
AGFRLQGLTS	-1.16	Non-Toxin	-0.06	0.19	-0.35	1	1049.34
GFRLQGLTSW	-1.35	Non-Toxin	-0.05	-0.08	-0.64	1	1164.48
FRLQGLTSWK	-1.26	Non-Toxin	-0.18	-0.43	-0.34	2	1235.6
RLQGLTSWKA	-1.08	Non-Toxin	-0.21	-0.53	-0.14	2	1159.5
LQGLTSWKAI	-1.07	Non-Toxin	0.03	0.37	-0.62	1	1116.48
QGLTSWKAIV	-1.14	Non-Toxin	0.04	0.41	-0.59	1	1102.45
GLTSWKAIVV	-1.15	Non-Toxin	0.16	1.18	-0.76	1	1073.45
LTSWKAIVVS	-1.25	Non-Toxin	0.12	1.14	-0.73	1	1103.47
TSWKAIVVSS	-0.96	Non-Toxin	0.04	0.68	-0.52	1	1077.38
SWKAIVVSSR	-0.74	Non-Toxin	-0.12	0.3	-0.18	2	1132.46
>So_ce_56_1155
MRGRMRGDVPGGRRPGPCRVFLPLLRRVPERLQRSGLRVRVTAQPAPTFTAARRARRGRRTP
Peptide Sequence	SVM score	Prediction	Hydrophobicity	Hydropathicity	Hydrophilicity	Charge	Mol wt
MRGRMRGDVP	-1.3	Non-Toxin	-0.47	-1.14	0.79	2	1174.54
RGRMRGDVPG	-1.05	Non-Toxin	-0.48	-1.37	0.92	2	1100.4
GRMRGDVPGG	-1.2	Non-Toxin	-0.29	-0.96	0.62	1	1001.27
RMRGDVPGGR	-1.2	Non-Toxin	-0.48	-1.37	0.92	2	1100.4
MRGDVPGGRR	-1.17	Non-Toxin	-0.48	-1.37	0.92	2	1100.4
RGDVPGGRRP	-0.56	Non-Toxin	-0.51	-1.72	1.05	2	1066.32
GDVPGGRRPG	-0.6	Non-Toxin	-0.32	-1.31	0.75	1	967.19
DVPGGRRPGP	-0.39	Non-Toxin	-0.34	-1.43	0.75	1	1007.25
VPGGRRPGPC	-0.35	Non-Toxin	-0.27	-0.83	0.35	2	995.3
PGGRRPGPCR	-0.26	Non-Toxin	-0.5	-1.7	0.8	3	1052.35
GGRRPGPCRV	-0.34	Non-Toxin	-0.44	-1.12	0.65	3	1054.37
GRRPGPCRVF	-0.32	Non-Toxin	-0.39	-0.8	0.4	3	1144.49
RRPGPCRVFL	-0.45	Non-Toxin	-0.35	-0.38	0.22	3	1200.6
RPGPCRVFLP	-0.38	Non-Toxin	-0.18	-0.09	-0.08	2	1141.53
PGPCRVFLPL	-0.6	Non-Toxin	0.04	0.74	-0.56	1	1098.51
GPCRVFLPLL	-0.69	Non-Toxin	0.1	1.28	-0.74	1	1114.56
PCRVFLPLLR	-0.86	Non-Toxin	-0.09	0.87	-0.44	2	1213.69
CRVFLPLLRR	-1.24	Non-Toxin	-0.26	0.58	-0.14	3	1272.76
RVFLPLLRRV	-1.2	Non-Toxin	-0.21	0.75	-0.19	3	1268.76
VFLPLLRRVP	-1.24	Non-Toxin	-0.04	1.04	-0.49	2	1209.69
FLPLLRRVPE	-1.36	Non-Toxin	-0.15	0.27	-0.04	1	1239.67
LPLLRRVPER	-1.77	Non-Toxin	-0.39	-0.46	0.51	2	1248.68
PLLRRVPERL	-1.87	Non-Toxin	-0.39	-0.46	0.51	2	1248.68
LLRRVPERLQ	-1.69	Non-Toxin	-0.45	-0.65	0.53	2	1279.7
LRRVPERLQR	-1.65	Non-Toxin	-0.68	-1.48	1.01	3	1322.72
RRVPERLQRS	-1.51	Non-Toxin	-0.76	-1.94	1.22	3	1296.63
RVPERLQRSG	-1.41	Non-Toxin	-0.57	-1.53	0.92	2	1197.5
VPERLQRSGL	-1.25	Non-Toxin	-0.34	-0.7	0.44	1	1154.48
PERLQRSGLR	-1.25	Non-Toxin	-0.57	-1.57	0.89	2	1211.53
ERLQRSGLRV	-1.3	Non-Toxin	-0.51	-0.99	0.74	2	1213.55
RLQRSGLRVR	-1	Non-Toxin	-0.62	-1.09	0.74	4	1240.62
LQRSGLRVRV	-0.94	Non-Toxin	-0.39	-0.22	0.29	3	1183.57
QRSGLRVRVT	-1.1	Non-Toxin	-0.46	-0.67	0.43	3	1171.51
RSGLRVRVTA	-1.12	Non-Toxin	-0.37	-0.14	0.36	3	1114.45
SGLRVRVTAQ	-1.08	Non-Toxin	-0.26	-0.04	0.08	2	1086.4
GLRVRVTAQP	-1.17	Non-Toxin	-0.24	-0.12	0.05	2	1096.44
LRVRVTAQPA	-1.28	Non-Toxin	-0.24	0.1	0	2	1110.46
RVRVTAQPAP	-1.25	Non-Toxin	-0.29	-0.44	0.18	2	1094.41
VRVTAQPAPT	-1.49	Non-Toxin	-0.14	-0.06	-0.16	1	1039.33
RVTAQPAPTF	-1.64	Non-Toxin	-0.13	-0.2	-0.26	1	1087.37
VTAQPAPTFT	-1.65	Non-Toxin	0.03	0.18	-0.6	0	1032.29
TAQPAPTFTA	-1.47	Non-Toxin	0	-0.06	-0.5	0	1004.23
AQPAPTFTAA	-1.57	Non-Toxin	0.04	0.19	-0.51	0	974.2
QPAPTFTAAR	-1.69	Non-Toxin	-0.16	-0.44	-0.16	1	1059.31
PAPTFTAARR	-1.5	Non-Toxin	-0.27	-0.54	0.12	2	1087.36
APTFTAARRA	-1.34	Non-Toxin	-0.23	-0.2	0.07	2	1061.32
PTFTAARRAR	-1.3	Non-Toxin	-0.43	-0.83	0.42	3	1146.43
TFTAARRARR	-1.13	Non-Toxin	-0.6	-1.12	0.72	4	1205.5
FTAARRARRG	-1.08	Non-Toxin	-0.57	-1.09	0.76	4	1161.45
TAARRARRGR	-0.94	Non-Toxin	-0.81	-1.82	1.31	5	1170.46
AARRARRGRR	-0.99	Non-Toxin	-0.97	-2.2	1.65	6	1225.54
ARRARRGRRT	-1.1	Non-Toxin	-1.01	-2.45	1.66	6	1255.57
RRARRGRRTP	-1.09	Non-Toxin	-1.04	-2.79	1.71	6	1281.61
>So_ce_56_119
MKDGAGRSVLRLMRPAAMRAHL
Peptide Sequence	SVM score	Prediction	Hydrophobicity	Hydropathicity	Hydrophilicity	Charge	Mol wt
MKDGAGRSVL	-0.52	Non-Toxin	-0.19	-0.18	0.42	1	1033.35
KDGAGRSVLR	-0.58	Non-Toxin	-0.4	-0.82	0.85	2	1058.34
DGAGRSVLRL	-0.68	Non-Toxin	-0.23	-0.05	0.37	1	1043.33
GAGRSVLRLM	-0.73	Non-Toxin	-0.13	0.49	-0.06	2	1059.44
AGRSVLRLMR	-1.31	Non-Toxin	-0.33	0.08	0.24	3	1158.57
GRSVLRLMRP	-1.27	Non-Toxin	-0.36	-0.26	0.29	3	1184.61
RSVLRLMRPA	-1.45	Non-Toxin	-0.35	-0.04	0.24	3	1198.63
SVLRLMRPAA	-1.54	Non-Toxin	-0.15	0.59	-0.11	2	1113.52
VLRLMRPAAM	-1.54	Non-Toxin	-0.1	0.86	-0.27	2	1157.64
LRLMRPAAMR	-1.58	Non-Toxin	-0.33	-0.01	0.18	3	1214.69
RLMRPAAMRA	-1.47	Non-Toxin	-0.35	-0.21	0.31	3	1172.6
LMRPAAMRAH	-1.38	Non-Toxin	-0.22	-0.08	-0.04	2.5	1153.56
MRPAAMRAHL	-1.3	Non-Toxin	-0.22	-0.08	-0.04	2.5	1153.56
>So_ce_56_1275
MTERPAHLPERALELGSAKTPERRPPQTGQVPAPKPAHREPRPPSKLPNQDRSRPALNIPQRRRMGVQR
Peptide Sequence	SVM score	Prediction	Hydrophobicity	Hydropathicity	Hydrophilicity	Charge	Mol wt
MTERPAHLPE	-1.47	Non-Toxin	-0.27	-1.11	0.45	-0.5	1180.48
TERPAHLPER	-1.41	Non-Toxin	-0.47	-1.75	0.88	0.5	1205.47
ERPAHLPERA	-1.32	Non-Toxin	-0.43	-1.5	0.87	0.5	1175.44
RPAHLPERAL	-1.07	Non-Toxin	-0.31	-0.77	0.39	1.5	1159.49
PAHLPERALE	-1.22	Non-Toxin	-0.2	-0.67	0.39	-0.5	1132.42
AHLPERALEL	-1.35	Non-Toxin	-0.14	-0.13	0.21	-0.5	1148.47
HLPERALELG	-1.48	Non-Toxin	-0.15	-0.35	0.26	-0.5	1134.45
LPERALELGS	-1.62	Non-Toxin	-0.13	-0.11	0.34	-1	1084.38
PERALELGSA	-1.51	Non-Toxin	-0.16	-0.31	0.47	-1	1042.29
ERALELGSAK	-1.16	Non-Toxin	-0.26	-0.54	0.77	0	1073.35
RALELGSAKT	-0.69	Non-Toxin	-0.22	-0.26	0.43	1	1045.34
ALELGSAKTP	-0.82	Non-Toxin	-0.05	0.03	0.13	0	986.27
LELGSAKTPE	-1	Non-Toxin	-0.14	-0.5	0.48	-1	1044.31
ELGSAKTPER	-1.3	Non-Toxin	-0.37	-1.33	0.96	0	1087.33
LGSAKTPERR	-1.2	Non-Toxin	-0.48	-1.43	0.96	2	1114.4
GSAKTPERRP	-0.92	Non-Toxin	-0.54	-1.97	1.14	2	1098.35
SAKTPERRPP	-0.64	Non-Toxin	-0.56	-2.09	1.14	2	1138.41
AKTPERRPPQ	-0.62	Non-Toxin	-0.61	-2.36	1.13	2	1179.47
KTPERRPPQT	-0.92	Non-Toxin	-0.65	-2.61	1.14	2	1209.5
TPERRPPQTG	-1.08	Non-Toxin	-0.52	-2.26	0.84	1	1138.38
PERRPPQTGQ	-1.07	Non-Toxin	-0.57	-2.54	0.9	1	1165.41
ERRPPQTGQV	-1.1	Non-Toxin	-0.51	-1.96	0.75	1	1167.43
RRPPQTGQVP	-0.82	Non-Toxin	-0.46	-1.77	0.45	2	1135.43
RPPQTGQVPA	-0.95	Non-Toxin	-0.26	-1.14	0.1	1	1050.32
PPQTGQVPAP	-1	Non-Toxin	-0.09	-0.85	-0.2	0	991.25
PQTGQVPAPK	-1.24	Non-Toxin	-0.19	-1.08	0.1	1	1022.31
QTGQVPAPKP	-1.17	Non-Toxin	-0.19	-1.08	0.1	1	1022.31
TGQVPAPKPA	-1.16	Non-Toxin	-0.1	-0.55	0.03	1	965.25
GQVPAPKPAH	-1.08	Non-Toxin	-0.12	-0.8	0.02	1.5	1001.29
QVPAPKPAHR	-0.94	Non-Toxin	-0.31	-1.21	0.32	2.5	1100.42
VPAPKPAHRE	-0.76	Non-Toxin	-0.31	-1.21	0.6	1.5	1101.4
PAPKPAHREP	-0.79	Non-Toxin	-0.37	-1.79	0.75	1.5	1099.38
APKPAHREPR	-0.84	Non-Toxin	-0.54	-2.08	1.05	2.5	1158.45
PKPAHREPRP	-0.72	Non-Toxin	-0.57	-2.42	1.1	2.5	1184.49
KPAHREPRPP	-0.51	Non-Toxin	-0.57	-2.42	1.1	2.5	1184.49
PAHREPRPPS	-0.52	Non-Toxin	-0.48	-2.11	0.83	1.5	1143.39
AHREPRPPSK	-0.34	Non-Toxin	-0.59	-2.34	1.13	2.5	1174.45
HREPRPPSKL	-0.38	Non-Toxin	-0.56	-2.14	1	2.5	1216.54
REPRPPSKLP	-0.53	Non-Toxin	-0.53	-1.98	1.05	2	1176.51
EPRPPSKLPN	-0.75	Non-Toxin	-0.41	-1.88	0.77	1	1134.43
PRPPSKLPNQ	-0.76	Non-Toxin	-0.42	-1.88	0.49	2	1133.45
RPPSKLPNQD	-0.83	Non-Toxin	-0.49	-2.07	0.79	1	1151.42
PPSKLPNQDR	-1.15	Non-Toxin	-0.48	-2.07	0.79	1	1151.42
PSKLPNQDRS	-1.38	Non-Toxin	-0.5	-1.99	0.82	1	1141.38
SKLPNQDRSR	-1.28	Non-Toxin	-0.67	-2.28	1.12	2	1200.45
KLPNQDRSRP	-1.25	Non-Toxin	-0.65	-2.36	1.09	2	1210.49
LPNQDRSRPA	-1.43	Non-Toxin	-0.52	-1.79	0.74	1	1153.39
PNQDRSRPAL	-1.26	Non-Toxin	-0.52	-1.79	0.74	1	1153.39
NQDRSRPALN	-1.39	Non-Toxin	-0.58	-1.98	0.76	1	1170.38
QDRSRPALNI	-1.29	Non-Toxin	-0.44	-1.18	0.56	1	1169.44
DRSRPALNIP	-0.88	Non-Toxin	-0.38	-0.99	0.54	1	1138.42
RSRPALNIPQ	-0.75	Non-Toxin	-0.37	-0.99	0.26	2	1151.47
SRPALNIPQR	-0.89	Non-Toxin	-0.37	-0.99	0.26	2	1151.47
RPALNIPQRR	-1.06	Non-Toxin	-0.52	-1.36	0.53	3	1220.58
PALNIPQRRR	-1.3	Non-Toxin	-0.52	-1.36	0.53	3	1220.58
ALNIPQRRRM	-1.28	Non-Toxin	-0.49	-1.01	0.4	3	1254.66
LNIPQRRRMG	-1.4	Non-Toxin	-0.5	-1.23	0.45	3	1240.64
NIPQRRRMGV	-1.39	Non-Toxin	-0.5	-1.19	0.48	3	1226.61
IPQRRRMGVQ	-1.3	Non-Toxin	-0.5	-1.19	0.48	3	1240.64
PQRRRMGVQR	-1.31	Non-Toxin	-0.75	-2.09	0.96	4	1283.66
>So_ce_56_138
VDTLFTRLDAVRNKGVTWSSRIV
Peptide Sequence	SVM score	Prediction	Hydrophobicity	Hydropathicity	Hydrophilicity	Charge	Mol wt
VDTLFTRLDA	-0.81	Non-Toxin	-0.11	0.35	0.01	-1	1150.43
DTLFTRLDAV	-0.92	Non-Toxin	-0.11	0.35	0.01	-1	1150.43
TLFTRLDAVR	-0.97	Non-Toxin	-0.21	0.25	0.01	1	1191.53
LFTRLDAVRN	-0.73	Non-Toxin	-0.26	-0.03	0.07	1	1204.53
FTRLDAVRNK	-0.77	Non-Toxin	-0.42	-0.8	0.55	2	1219.54
TRLDAVRNKG	-0.66	Non-Toxin	-0.47	-1.12	0.8	2	1129.42
RLDAVRNKGV	-1.08	Non-Toxin	-0.4	-0.63	0.69	2	1127.45
LDAVRNKGVT	-1.17	Non-Toxin	-0.24	-0.25	0.35	1	1072.37
DAVRNKGVTW	-0.93	Non-Toxin	-0.25	-0.72	0.19	1	1145.42
AVRNKGVTWS	-1.05	Non-Toxin	-0.21	-0.45	-0.08	2	1117.41
VRNKGVTWSS	-0.75	Non-Toxin	-0.26	-0.71	0	2	1133.41
RNKGVTWSSR	-0.59	Non-Toxin	-0.49	-1.58	0.45	3	1190.46
NKGVTWSSRI	-0.89	Non-Toxin	-0.24	-0.68	-0.03	2	1147.44
KGVTWSSRIV	-0.94	Non-Toxin	-0.12	0.09	-0.2	2	1132.47
>So_ce_56_209
VQTWWPGRRPSSAWIDLRGDLRLA
Peptide Sequence	SVM score	Prediction	Hydrophobicity	Hydropathicity	Hydrophilicity	Charge	Mol wt
VQTWWPGRRP	-0.58	Non-Toxin	-0.31	-1.44	-0.25	2	1282.61
QTWWPGRRPS	-0.55	Non-Toxin	-0.39	-1.94	-0.07	2	1270.55
TWWPGRRPSS	-0.4	Non-Toxin	-0.35	-1.67	-0.06	2	1229.49
WWPGRRPSSA	-0.34	Non-Toxin	-0.3	-1.42	-0.07	2	1199.46
WPGRRPSSAW	-0.17	Non-Toxin	-0.3	-1.42	-0.07	2	1199.46
PGRRPSSAWI	0.03	Toxin	-0.27	-0.88	0.09	2	1126.41
GRRPSSAWID	0.03	Toxin	-0.33	-1.07	0.39	1	1144.38
RRPSSAWIDL	-0.11	Non-Toxin	-0.29	-0.65	0.21	1	1200.49
RPSSAWIDLR	-0.22	Non-Toxin	-0.29	-0.65	0.21	1	1200.49
PSSAWIDLRG	-0.39	Non-Toxin	-0.1	-0.24	-0.09	0	1101.36
SSAWIDLRGD	-0.31	Non-Toxin	-0.17	-0.43	0.21	-1	1119.33
SAWIDLRGDL	-0.66	Non-Toxin	-0.09	0.03	0	-1	1145.42
AWIDLRGDLR	-0.71	Non-Toxin	-0.24	-0.34	0.27	0	1214.53
WIDLRGDLRL	-0.75	Non-Toxin	-0.21	-0.14	0.14	0	1256.62
IDLRGDLRLA	-1.11	Non-Toxin	-0.22	0.13	0.43	0	1141.48
>So_ce_56_21
VSATSAPEHSSASLRRRATS
Peptide Sequence	SVM score	Prediction	Hydrophobicity	Hydropathicity	Hydrophilicity	Charge	Mol wt
VSATSAPEHS	-1.08	Non-Toxin	-0.1	-0.36	0.05	-0.5	985.14
SATSAPEHSS	-0.66	Non-Toxin	-0.18	-0.86	0.23	-0.5	973.08
ATSAPEHSSA	-0.66	Non-Toxin	-0.13	-0.6	0.15	-0.5	957.08
TSAPEHSSAS	-0.56	Non-Toxin	-0.18	-0.86	0.23	-0.5	973.08
SAPEHSSASL	-0.53	Non-Toxin	-0.11	-0.41	0.09	-0.5	985.14
APEHSSASLR	-0.65	Non-Toxin	-0.26	-0.78	0.36	0.5	1054.25
PEHSSASLRR	-0.68	Non-Toxin	-0.46	-1.41	0.71	1.5	1139.36
EHSSASLRRR	-0.73	Non-Toxin	-0.63	-1.7	1.01	2.5	1198.43
HSSASLRRRA	-0.85	Non-Toxin	-0.54	-1.17	0.66	3.5	1140.39
SSASLRRRAT	-0.82	Non-Toxin	-0.52	-0.92	0.67	3	1104.35
SASLRRRATS	-1.06	Non-Toxin	-0.52	-0.92	0.67	3	1104.35
>So_ce_56_238
MAVRSIDSLLRIDFIARYRRAYRRG
Peptide Sequence	SVM score	Prediction	Hydrophobicity	Hydropathicity	Hydrophilicity	Charge	Mol wt
MAVRSIDSLL	-1.31	Non-Toxin	-0.02	1.04	-0.21	0	1104.47
AVRSIDSLLR	-1.25	Non-Toxin	-0.22	0.4	0.22	1	1129.46
VRSIDSLLRI	-1.41	Non-Toxin	-0.17	0.67	0.09	1	1171.55
RSIDSLLRID	-1.3	Non-Toxin	-0.3	-0.1	0.54	0	1187.5
SIDSLLRIDF	-1.51	Non-Toxin	-0.06	0.63	-0.01	-1	1178.49
IDSLLRIDFI	-1.48	Non-Toxin	0.04	1.16	-0.22	-1	1204.58
DSLLRIDFIA	-1.55	Non-Toxin	-0.01	0.89	-0.09	-1	1162.49
SLLRIDFIAR	-1.47	Non-Toxin	-0.11	0.79	-0.09	1	1203.59
LLRIDFIARY	-1.31	Non-Toxin	-0.08	0.74	-0.35	1	1279.69
LRIDFIARYR	-1.23	Non-Toxin	-0.31	-0.09	0.13	2	1322.71
RIDFIARYRR	-1.29	Non-Toxin	-0.54	-0.92	0.61	3	1365.73
IDFIARYRRA	-1	Non-Toxin	-0.34	-0.29	0.26	2	1280.62
DFIARYRRAY	-0.98	Non-Toxin	-0.41	-0.87	0.21	2	1330.63
FIARYRRAYR	-0.9	Non-Toxin	-0.52	-0.97	0.21	4	1371.73
IARYRRAYRR	-0.98	Non-Toxin	-0.75	-1.7	0.76	5	1380.74
ARYRRAYRRG	-1.15	Non-Toxin	-0.81	-2.19	0.94	5	1324.63
>So_ce_56_25
MMRRVAQRVLATVMRQARAG
Peptide Sequence	SVM score	Prediction	Hydrophobicity	Hydropathicity	Hydrophilicity	Charge	Mol wt
MMRRVAQRVL	-1.29	Non-Toxin	-0.36	0.08	0.13	3	1259.74
MRRVAQRVLA	-1.43	Non-Toxin	-0.36	0.07	0.21	3	1199.62
RRVAQRVLAT	-1.11	Non-Toxin	-0.4	-0.19	0.3	3	1169.53
RVAQRVLATV	-1.08	Non-Toxin	-0.17	0.68	-0.15	2	1112.48
VAQRVLATVM	-0.94	Non-Toxin	0.03	1.32	-0.58	1	1087.49
AQRVLATVMR	-1.33	Non-Toxin	-0.2	0.45	-0.13	2	1144.54
QRVLATVMRQ	-1.45	Non-Toxin	-0.3	-0.08	-0.06	2	1201.6
RVLATVMRQA	-1.5	Non-Toxin	-0.2	0.45	-0.13	2	1144.54
VLATVMRQAR	-1.39	Non-Toxin	-0.2	0.45	-0.13	2	1144.54
LATVMRQARA	-1.22	Non-Toxin	-0.23	0.21	-0.03	2	1116.48
ATVMRQARAG	-1.17	Non-Toxin	-0.27	-0.21	0.15	2	1060.37
>So_ce_56_340
VTTLKRLKRQMYGHASVGLLRQRSLLAA
Peptide Sequence	SVM score	Prediction	Hydrophobicity	Hydropathicity	Hydrophilicity	Charge	Mol wt
VTTLKRLKRQ	-0.96	Non-Toxin	-0.52	-0.99	0.63	4	1242.68
TTLKRLKRQM	-0.84	Non-Toxin	-0.55	-1.22	0.65	4	1274.74
TLKRLKRQMY	-0.88	Non-Toxin	-0.53	-1.28	0.46	4	1336.81
LKRLKRQMYG	-0.67	Non-Toxin	-0.49	-1.25	0.5	4	1292.76
KRLKRQMYGH	-0.64	Non-Toxin	-0.58	-1.95	0.63	4.5	1316.74
RLKRQMYGHA	-0.78	Non-Toxin	-0.45	-1.38	0.28	3.5	1259.64
LKRQMYGHAS	-0.74	Non-Toxin	-0.3	-1.01	0.01	2.5	1190.53
KRQMYGHASV	-0.57	Non-Toxin	-0.3	-0.97	0.04	2.5	1176.5
RQMYGHASVG	-0.75	Non-Toxin	-0.17	-0.62	-0.26	1.5	1105.38
QMYGHASVGL	-0.78	Non-Toxin	0.06	0.21	-0.74	0.5	1062.36
MYGHASVGLL	-0.91	Non-Toxin	0.18	0.94	-0.94	0.5	1047.39
YGHASVGLLR	-1.03	Non-Toxin	-0.02	0.3	-0.51	1.5	1072.38
GHASVGLLRQ	-1.01	Non-Toxin	-0.09	0.08	-0.26	1.5	1037.34
HASVGLLRQR	-0.93	Non-Toxin	-0.29	-0.33	0.04	2.5	1136.47
ASVGLLRQRS	-0.86	Non-Toxin	-0.27	-0.09	0.12	2	1086.4
SVGLLRQRSL	-0.73	Non-Toxin	-0.24	0.11	-0.01	2	1128.49
VGLLRQRSLL	-0.85	Non-Toxin	-0.16	0.57	-0.22	2	1154.58
GLLRQRSLLA	-0.89	Non-Toxin	-0.19	0.33	-0.12	2	1126.52
LLRQRSLLAA	-1.13	Non-Toxin	-0.18	0.55	-0.17	2	1140.54
>So_ce_56_353
VQIMVERRGRGTITTDPHLSSPRLPASL
Peptide Sequence	SVM score	Prediction	Hydrophobicity	Hydropathicity	Hydrophilicity	Charge	Mol wt
VQIMVERRGR	-0.97	Non-Toxin	-0.44	-0.61	0.61	2	1243.64
QIMVERRGRG	-0.99	Non-Toxin	-0.47	-1.07	0.76	2	1201.56
IMVERRGRGT	-1.08	Non-Toxin	-0.42	-0.79	0.7	2	1174.53
MVERRGRGTI	-1.24	Non-Toxin	-0.42	-0.79	0.7	2	1174.53
VERRGRGTIT	-1.39	Non-Toxin	-0.47	-1.05	0.79	2	1144.44
ERRGRGTITT	-1.23	Non-Toxin	-0.54	-1.54	0.9	2	1146.41
RRGRGTITTD	-0.86	Non-Toxin	-0.55	-1.54	0.9	2	1132.38
RGRGTITTDP	-0.71	Non-Toxin	-0.38	-1.25	0.6	1	1073.31
GRGTITTDPH	-0.78	Non-Toxin	-0.24	-1.12	0.25	0.5	1054.27
RGTITTDPHL	-0.88	Non-Toxin	-0.21	-0.7	0.07	0.5	1110.38
GTITTDPHLS	-1	Non-Toxin	-0.06	-0.33	-0.2	-0.5	1041.27
TITTDPHLSS	-0.83	Non-Toxin	-0.1	-0.37	-0.17	-0.5	1071.29
ITTDPHLSSP	-0.67	Non-Toxin	-0.09	-0.46	-0.13	-0.5	1067.3
TTDPHLSSPR	-0.74	Non-Toxin	-0.34	-1.36	0.35	0.5	1110.32
TDPHLSSPRL	-0.91	Non-Toxin	-0.27	-0.91	0.21	0.5	1122.38
DPHLSSPRLP	-1.01	Non-Toxin	-0.25	-1	0.25	0.5	1118.39
PHLSSPRLPA	-1.12	Non-Toxin	-0.16	-0.47	-0.1	1.5	1074.38
HLSSPRLPAS	-1.03	Non-Toxin	-0.18	-0.39	-0.07	1.5	1064.34
LSSPRLPASL	-1.23	Non-Toxin	-0.08	0.31	-0.2	1	1040.36
>So_ce_56_365
LGAGRRLDALAARGAALAVRCWDLLRRPT
Peptide Sequence	SVM score	Prediction	Hydrophobicity	Hydropathicity	Hydrophilicity	Charge	Mol wt
LGAGRRLDAL	-0.88	Non-Toxin	-0.18	0.17	0.26	1	1041.36
GAGRRLDALA	-0.83	Non-Toxin	-0.21	-0.03	0.39	1	999.27
AGRRLDALAA	-0.93	Non-Toxin	-0.2	0.19	0.34	1	1013.29
GRRLDALAAR	-1.18	Non-Toxin	-0.4	-0.44	0.69	2	1098.4
RRLDALAARG	-1.37	Non-Toxin	-0.4	-0.44	0.69	2	1098.4
RLDALAARGA	-1.22	Non-Toxin	-0.2	0.19	0.34	1	1013.29
LDALAARGAA	-1.22	Non-Toxin	0	0.82	-0.01	0	928.18
DALAARGAAL	-1.05	Non-Toxin	0	0.82	-0.01	0	928.18
ALAARGAALA	-1.04	Non-Toxin	0.1	1.35	-0.36	1	884.17
LAARGAALAV	-1.07	Non-Toxin	0.12	1.59	-0.46	1	912.23
AARGAALAVR	-1.01	Non-Toxin	-0.1	0.76	0.02	2	955.25
ARGAALAVRC	-0.89	Non-Toxin	-0.12	0.83	-0.03	2	987.31
RGAALAVRCW	-0.59	Non-Toxin	-0.11	0.56	-0.32	2	1102.45
GAALAVRCWD	-0.38	Non-Toxin	-0.01	0.66	-0.32	0	1061.35
AALAVRCWDL	-0.53	Non-Toxin	0.03	1.08	-0.5	0	1117.46
ALAVRCWDLL	-0.59	Non-Toxin	0.06	1.28	-0.63	0	1159.55
LAVRCWDLLR	-0.87	Non-Toxin	-0.14	0.65	-0.28	1	1244.66
AVRCWDLLRR	-0.87	Non-Toxin	-0.37	-0.18	0.2	2	1287.68
VRCWDLLRRP	-0.58	Non-Toxin	-0.41	-0.52	0.25	2	1313.72
RCWDLLRRPT	-0.65	Non-Toxin	-0.48	-1.01	0.36	2	1315.69
>So_ce_56_407
MTEVTRRLGRSAGACARVIPWTMQRGTTAP
Peptide Sequence	SVM score	Prediction	Hydrophobicity	Hydropathicity	Hydrophilicity	Charge	Mol wt
MTEVTRRLGR	-1.26	Non-Toxin	-0.48	-0.89	0.66	2	1218.58
TEVTRRLGRS	-1.02	Non-Toxin	-0.53	-1.16	0.82	2	1174.46
EVTRRLGRSA	-1.06	Non-Toxin	-0.49	-0.91	0.81	2	1144.43
VTRRLGRSAG	-0.99	Non-Toxin	-0.41	-0.6	0.51	3	1072.37
TRRLGRSAGA	-0.76	Non-Toxin	-0.44	-0.84	0.61	3	1044.31
RRLGRSAGAC	-0.95	Non-Toxin	-0.41	-0.52	0.55	3	1046.34
RLGRSAGACA	-0.68	Non-Toxin	-0.21	0.11	0.2	2	961.23
LGRSAGACAR	-0.67	Non-Toxin	-0.21	0.11	0.2	2	961.23
GRSAGACARV	-0.7	Non-Toxin	-0.21	0.15	0.23	2	947.2
RSAGACARVI	-0.74	Non-Toxin	-0.16	0.64	0.05	2	1003.31
SAGACARVIP	-0.7	Non-Toxin	0.01	0.93	-0.25	1	944.24
AGACARVIPW	-0.5	Non-Toxin	0.08	0.92	-0.62	1	1043.38
GACARVIPWT	-0.49	Non-Toxin	0.03	0.67	-0.61	1	1073.41
ACARVIPWTM	-0.28	Non-Toxin	0.04	0.9	-0.74	1	1147.55
CARVIPWTMQ	-0.69	Non-Toxin	-0.05	0.37	-0.67	1	1204.61
ARVIPWTMQR	-0.86	Non-Toxin	-0.23	-0.33	-0.27	2	1257.66
RVIPWTMQRG	-0.77	Non-Toxin	-0.24	-0.55	-0.22	2	1243.64
VIPWTMQRGT	-0.67	Non-Toxin	-0.08	-0.17	-0.56	1	1188.56
IPWTMQRGTT	-0.6	Non-Toxin	-0.15	-0.66	-0.45	1	1190.53
PWTMQRGTTA	-0.65	Non-Toxin	-0.2	-0.93	-0.32	1	1148.44
WTMQRGTTAP	-0.78	Non-Toxin	-0.2	-0.93	-0.32	1	1148.44
>So_ce_56_471
MKGNGRDVQNWKSLFQRRIARLAGGAAALHF
Peptide Sequence	SVM score	Prediction	Hydrophobicity	Hydropathicity	Hydrophilicity	Charge	Mol wt
MKGNGRDVQN	-0.81	Non-Toxin	-0.44	-1.71	0.68	1	1118.38
KGNGRDVQNW	-0.65	Non-Toxin	-0.43	-1.99	0.47	1	1173.4
GNGRDVQNWK	-0.64	Non-Toxin	-0.43	-1.99	0.47	1	1173.4
NGRDVQNWKS	-0.64	Non-Toxin	-0.47	-2.03	0.5	1	1203.42
GRDVQNWKSL	-0.77	Non-Toxin	-0.36	-1.3	0.3	1	1202.48
RDVQNWKSLF	-0.9	Non-Toxin	-0.31	-0.98	0.05	1	1292.6
DVQNWKSLFQ	-0.95	Non-Toxin	-0.2	-0.88	-0.23	0	1264.55
VQNWKSLFQR	-0.93	Non-Toxin	-0.31	-0.98	-0.23	2	1305.65
QNWKSLFQRR	-0.98	Non-Toxin	-0.54	-1.85	0.22	3	1362.7
NWKSLFQRRI	-1.24	Non-Toxin	-0.4	-1.05	0.02	3	1347.73
WKSLFQRRIA	-1.18	Non-Toxin	-0.31	-0.52	-0.05	3	1304.7
KSLFQRRIAR	-1.34	Non-Toxin	-0.52	-0.88	0.59	4	1274.67
SLFQRRIARL	-1.39	Non-Toxin	-0.36	-0.11	0.11	3	1259.66
LFQRRIARLA	-1.53	Non-Toxin	-0.31	0.15	0.03	3	1243.66
FQRRIARLAG	-1.65	Non-Toxin	-0.34	-0.27	0.21	3	1187.55
QRRIARLAGG	-1.58	Non-Toxin	-0.39	-0.59	0.46	3	1097.43
RRIARLAGGA	-1.47	Non-Toxin	-0.29	-0.06	0.39	3	1040.37
RIARLAGGAA	-1.35	Non-Toxin	-0.09	0.57	0.04	2	955.26
IARLAGGAAA	-1.2	Non-Toxin	0.11	1.2	-0.31	1	870.15
ARLAGGAAAL	-1.15	Non-Toxin	0.09	1.13	-0.31	1	870.15
RLAGGAAALH	-1.17	Non-Toxin	0.02	0.63	-0.31	1.5	936.22
LAGGAAALHF	-1.24	Non-Toxin	0.26	1.36	-0.86	0.5	927.21
>So_ce_56_579
MPRPKPRTTRITKKPELRPIDRATCCVPRPIRKAP
Peptide Sequence	SVM score	Prediction	Hydrophobicity	Hydropathicity	Hydrophilicity	Charge	Mol wt
MPRPKPRTTR	-1.07	Non-Toxin	-0.67	-2.17	0.99	4	1239.63
PRPKPRTTRI	-0.98	Non-Toxin	-0.62	-1.91	0.94	4	1221.6
RPKPRTTRIT	-1.05	Non-Toxin	-0.63	-1.82	0.9	4	1225.59
PKPRTTRITK	-1.49	Non-Toxin	-0.57	-1.76	0.9	4	1197.58
KPRTTRITKK	-1.54	Non-Toxin	-0.67	-1.99	1.2	5	1228.64
PRTTRITKKP	-1.54	Non-Toxin	-0.57	-1.76	0.9	4	1197.58
RTTRITKKPE	-1.33	Non-Toxin	-0.62	-1.95	1.2	3	1229.58
TTRITKKPEL	-1.46	Non-Toxin	-0.39	-1.12	0.72	2	1186.56
TRITKKPELR	-1.69	Non-Toxin	-0.55	-1.5	1.06	3	1241.64
RITKKPELRP	-1.73	Non-Toxin	-0.54	-1.59	1.1	3	1237.65
ITKKPELRPI	-1.63	Non-Toxin	-0.29	-0.69	0.62	2	1194.63
TKKPELRPID	-1.43	Non-Toxin	-0.44	-1.49	1.1	1	1196.55
KKPELRPIDR	-1.39	Non-Toxin	-0.59	-1.87	1.44	2	1251.63
KPELRPIDRA	-1.29	Non-Toxin	-0.46	-1.3	1.09	1	1194.53
PELRPIDRAT	-1.27	Non-Toxin	-0.37	-0.98	0.75	0	1167.46
ELRPIDRATC	-1.06	Non-Toxin	-0.36	-0.57	0.65	0	1173.48
LRPIDRATCC	0.57	Toxin	-0.29	0.03	0.25	1	1147.5
RPIDRATCCV	0.87	Toxin	-0.29	0.07	0.28	1	1133.47
PIDRATCCVP	0.67	Toxin	-0.12	0.36	-0.02	0	1074.4
IDRATCCVPR	0.59	Toxin	-0.29	0.07	0.28	1	1133.47
DRATCCVPRP	0.75	Toxin	-0.37	-0.54	0.46	1	1117.42
RATCCVPRPI	0.75	Toxin	-0.22	0.26	-0.02	2	1115.5
ATCCVPRPIR	0.8	Toxin	-0.22	0.26	-0.02	2	1115.5
TCCVPRPIRK	0.75	Toxin	-0.36	-0.31	0.33	3	1172.6
CCVPRPIRKA	0.69	Toxin	-0.32	-0.06	0.32	3	1142.57
CVPRPIRKAP	-0.71	Non-Toxin	-0.33	-0.47	0.42	3	1136.55
>So_ce_56_77
VTGRRVAPALGRLPRMSSSAL
Peptide Sequence	SVM score	Prediction	Hydrophobicity	Hydropathicity	Hydrophilicity	Charge	Mol wt
VTGRRVAPAL	-1.22	Non-Toxin	-0.15	0.41	-0.02	2	1039.38
TGRRVAPALG	-1.25	Non-Toxin	-0.19	-0.05	0.13	2	997.3
GRRVAPALGR	-1.07	Non-Toxin	-0.35	-0.43	0.47	3	1052.38
RRVAPALGRL	-1.37	Non-Toxin	-0.31	-0.01	0.29	3	1108.49
RVAPALGRLP	-1.22	Non-Toxin	-0.14	0.28	-0.01	2	1049.42
VAPALGRLPR	-1.47	Non-Toxin	-0.14	0.28	-0.01	2	1049.42
APALGRLPRM	-1.36	Non-Toxin	-0.17	0.05	0.01	2	1081.48
PALGRLPRMS	-1.43	Non-Toxin	-0.22	-0.21	0.09	2	1097.48
ALGRLPRMSS	-1.2	Non-Toxin	-0.24	-0.13	0.12	2	1087.44
LGRLPRMSSS	-1.16	Non-Toxin	-0.29	-0.39	0.2	2	1103.44
GRLPRMSSSA	-0.87	Non-Toxin	-0.32	-0.59	0.33	2	1061.35
RLPRMSSSAL	-0.64	Non-Toxin	-0.28	-0.17	0.15	2	1117.46
>So_ce_56_807
VKAPARLRRGPLARLRRGGRAPPDGASRTRPAPANEPSSTLVPVP
Peptide Sequence	SVM score	Prediction	Hydrophobicity	Hydropathicity	Hydrophilicity	Charge	Mol wt
VKAPARLRRG	-1.22	Non-Toxin	-0.47	-0.78	0.77	4	1123.5
KAPARLRRGP	-1.25	Non-Toxin	-0.53	-1.36	0.92	4	1121.48
APARLRRGPL	-1.42	Non-Toxin	-0.37	-0.59	0.44	3	1106.47
PARLRRGPLA	-1.6	Non-Toxin	-0.37	-0.59	0.44	3	1106.47
ARLRRGPLAR	-1.44	Non-Toxin	-0.54	-0.88	0.74	4	1165.54
RLRRGPLARL	-1.47	Non-Toxin	-0.51	-0.68	0.61	4	1207.63
LRRGPLARLR	-1.52	Non-Toxin	-0.51	-0.68	0.61	4	1207.63
RRGPLARLRR	-1.54	Non-Toxin	-0.74	-1.51	1.09	5	1250.65
RGPLARLRRG	-1.41	Non-Toxin	-0.55	-1.1	0.79	4	1151.52
GPLARLRRGG	-1.48	Non-Toxin	-0.36	-0.69	0.49	3	1052.39
PLARLRRGGR	-1.44	Non-Toxin	-0.55	-1.1	0.79	4	1151.52
LARLRRGGRA	-1.31	Non-Toxin	-0.52	-0.76	0.74	4	1125.48
ARLRRGGRAP	-1.23	Non-Toxin	-0.58	-1.3	0.92	4	1109.43
RLRRGGRAPP	-0.85	Non-Toxin	-0.61	-1.64	0.97	4	1135.47
LRRGGRAPPD	-0.61	Non-Toxin	-0.5	-1.54	0.97	2	1094.37
RRGGRAPPDG	-0.41	Non-Toxin	-0.54	-1.96	1.15	2	1038.26
RGGRAPPDGA	-0.42	Non-Toxin	-0.34	-1.33	0.8	1	953.15
GGRAPPDGAS	-0.34	Non-Toxin	-0.19	-0.96	0.53	0	884.04
GRAPPDGASR	-0.17	Non-Toxin	-0.38	-1.37	0.83	1	983.17
RAPPDGASRT	-0.22	Non-Toxin	-0.42	-1.4	0.79	1	1027.22
APPDGASRTR	-0.03	Non-Toxin	-0.42	-1.4	0.79	1	1027.22
PPDGASRTRP	0.04	Toxin	-0.45	-1.74	0.84	1	1053.26
PDGASRTRPA	-0.38	Non-Toxin	-0.42	-1.4	0.79	1	1027.22
DGASRTRPAP	-0.38	Non-Toxin	-0.42	-1.4	0.79	1	1027.22
GASRTRPAPA	-0.72	Non-Toxin	-0.32	-0.87	0.44	2	983.21
ASRTRPAPAN	-0.59	Non-Toxin	-0.4	-1.18	0.46	2	1040.26
SRTRPAPANE	-0.56	Non-Toxin	-0.49	-1.71	0.81	1	1098.3
RTRPAPANEP	-0.68	Non-Toxin	-0.47	-1.79	0.78	1	1108.34
TRPAPANEPS	-0.77	Non-Toxin	-0.32	-1.42	0.51	0	1039.23
RPAPANEPSS	-0.8	Non-Toxin	-0.33	-1.43	0.58	0	1025.2
PAPANEPSST	-0.87	Non-Toxin	-0.17	-1.05	0.24	-1	970.12
APANEPSSTL	-0.99	Non-Toxin	-0.11	-0.51	0.06	-1	986.17
PANEPSSTLV	-1.02	Non-Toxin	-0.08	-0.27	-0.04	-1	1014.23
ANEPSSTLVP	-1.11	Non-Toxin	-0.08	-0.27	-0.04	-1	1014.23
NEPSSTLVPV	-1.2	Non-Toxin	-0.05	-0.03	-0.14	-1	1042.29
EPSSTLVPVP	-1.21	Non-Toxin	0.01	0.16	-0.16	-1	1025.3
>So_ce_56_913
VEKSEKAISGARRGSPIVNRHVVHLEHVRLKGPYRLSDRLSSAPRTSTRV							Mol wt
Peptide Sequence	SVM score	Prediction	Hydrophobicity	Hydropathicity	Hydrophilicity	Charge	1047.31
VEKSEKAISG	-1.5	Non-Toxin	-0.23	-0.63	0.88	0	1019.25
EKSEKAISGA	-1.5	Non-Toxin	-0.26	-0.87	0.98	0	1046.32
KSEKAISGAR	-1.49	Non-Toxin	-0.37	-0.97	0.98	2	1074.33
SEKAISGARR	-1.53	Non-Toxin	-0.44	-1.03	0.98	2	1044.31
EKAISGARRG	-1.56	Non-Toxin	-0.4	-0.99	0.95	2	1002.27
KAISGARRGS	-1.29	Non-Toxin	-0.36	-0.72	0.68	3	971.21
AISGARRGSP	-1.26	Non-Toxin	-0.26	-0.49	0.38	2	1013.3
ISGARRGSPI	-1.31	Non-Toxin	-0.21	-0.22	0.25	2	999.27
SGARRGSPIV	-1.1	Non-Toxin	-0.23	-0.25	0.28	2	1026.3
GARRGSPIVN	-1.09	Non-Toxin	-0.27	-0.52	0.27	2	1125.43
ARRGSPIVNR	-0.89	Non-Toxin	-0.46	-0.93	0.57	3	1191.5
RRGSPIVNRH	-0.74	Non-Toxin	-0.52	-1.43	0.57	3.5	1134.45
RGSPIVNRHV	-0.8	Non-Toxin	-0.29	-0.56	0.12	2.5	1077.4
GSPIVNRHVV	-0.9	Non-Toxin	-0.06	0.31	-0.33	1.5	1157.49
SPIVNRHVVH	-0.86	Non-Toxin	-0.12	0.03	-0.38	2	1183.58
PIVNRHVVHL	-0.86	Non-Toxin	-0.04	0.49	-0.59	2	1215.58
IVNRHVVHLE	-0.75	Non-Toxin	-0.09	0.3	-0.29	1	1239.56
VNRHVVHLEH	-0.65	Non-Toxin	-0.21	-0.47	-0.16	1.5	1239.56
NRHVVHLEHV	-0.74	Non-Toxin	-0.21	-0.47	-0.16	1.5	1281.64
RHVVHLEHVR	-0.82	Non-Toxin	-0.32	-0.57	0.12	2.5	1238.62
HVVHLEHVRL	-0.94	Non-Toxin	-0.09	0.26	-0.36	1.5	1229.65
VVHLEHVRLK	-1.03	Non-Toxin	-0.16	0.19	-0.01	2	1187.57
VHLEHVRLKG	-0.92	Non-Toxin	-0.2	-0.27	0.14	2	1185.55
HLEHVRLKGP	-0.87	Non-Toxin	-0.26	-0.85	0.29	2	1211.58
LEHVRLKGPY	-0.99	Non-Toxin	-0.22	-0.66	0.11	1.5	1254.6
EHVRLKGPYR	-1	Non-Toxin	-0.45	-1.49	0.59	2.5	1238.65
HVRLKGPYRL	-1.17	Non-Toxin	-0.33	-0.76	0.11	3.5	1188.58
VRLKGPYRLS	-1.11	Non-Toxin	-0.32	-0.52	0.19	3	1204.53
RLKGPYRLSD	-0.98	Non-Toxin	-0.44	-1.29	0.64	2	1204.53
LKGPYRLSDR	-1.07	Non-Toxin	-0.44	-1.29	0.64	2	1204.53
KGPYRLSDRL	-0.83	Non-Toxin	-0.44	-1.29	0.64	2	1163.43
GPYRLSDRLS	-0.87	Non-Toxin	-0.36	-0.98	0.37	1	1193.45
PYRLSDRLSS	-0.77	Non-Toxin	-0.4	-1.02	0.4	1	1167.41
YRLSDRLSSA	-0.66	Non-Toxin	-0.37	-0.68	0.35	1	1101.35
RLSDRLSSAP	-0.63	Non-Toxin	-0.38	-0.71	0.58	1	1101.35
LSDRLSSAPR	-0.91	Non-Toxin	-0.38	-0.71	0.58	1	1089.29
SDRLSSAPRT	-1.03	Non-Toxin	-0.45	-1.16	0.72	1	1089.29
DRLSSAPRTS	-1.15	Non-Toxin	-0.45	-1.16	0.72	1	1075.31
RLSSAPRTST	-1.12	Non-Toxin	-0.4	-0.88	0.38	2	1075.31
LSSAPRTSTR	-0.88	Non-Toxin	-0.4	-0.88	0.38	2	1061.28
SSAPRTSTRV	-0.94	Non-Toxin	-0.39	-0.84	0.41	2	1061.28
>Myxo_ful10
MAKAAEARGARHHAGAAGRR
Peptide Sequence	SVM score	Prediction	Hydrophobicity	Hydropathicity	Hydrophilicity	Charge	Mol wt
MAKAAEARGA	-0.82	Non-Toxin	-0.18	-0.14	0.52	1	975.25
AKAAEARGAR	-0.75	Non-Toxin	-0.38	-0.78	0.95	2	1000.24
KAAEARGARH	-0.92	Non-Toxin	-0.45	-1.28	0.95	2.5	1066.31
AAEARGARHH	-0.98	Non-Toxin	-0.38	-1.21	0.6	2	1075.28
AEARGARHHA	-0.98	Non-Toxin	-0.38	-1.21	0.6	2	1075.28
EARGARHHAG	-1.03	Non-Toxin	-0.39	-1.43	0.65	2	1061.26
ARGARHHAGA	-0.9	Non-Toxin	-0.3	-0.9	0.3	3	1003.22
RGARHHAGAA	-0.87	Non-Toxin	-0.3	-0.9	0.3	3	1003.22
GARHHAGAAG	-0.81	Non-Toxin	-0.11	-0.49	0	2	904.09
ARHHAGAAGR	-0.81	Non-Toxin	-0.3	-0.9	0.3	3	1003.22
RHHAGAAGRR	-0.77	Non-Toxin	-0.5	-1.53	0.65	4	1088.33
>Myxo_ful23
MRLHLRHSRANARGWLNRAK
Peptide Sequence	SVM score	Prediction	Hydrophobicity	Hydropathicity	Hydrophilicity	Charge	Mol wt
MRLHLRHSRA	-1.1	Non-Toxin	-0.48	-0.94	0.29	4	1276.67
RLHLRHSRAN	-0.65	Non-Toxin	-0.57	-1.48	0.44	4	1259.58
LHLRHSRANA	-0.44	Non-Toxin	-0.37	-0.85	0.09	3	1174.47
HLRHSRANAR	-0.49	Non-Toxin	-0.59	-1.68	0.57	4	1217.49
LRHSRANARG	-0.54	Non-Toxin	-0.54	-1.4	0.62	3.5	1137.4
RHSRANARGW	-0.35	Non-Toxin	-0.55	-1.87	0.46	3.5	1210.45
HSRANARGWL	-0.33	Non-Toxin	-0.33	-1.04	-0.02	2.5	1167.43
SRANARGWLN	-0.54	Non-Toxin	-0.35	-1.07	0.05	2	1144.39
RANARGWLNR	-0.64	Non-Toxin	-0.5	-1.44	0.32	3	1213.5
ANARGWLNRA	-0.64	Non-Toxin	-0.3	-0.81	-0.03	2	1128.39
NARGWLNRAK	-0.46	Non-Toxin	-0.43	-1.38	0.32	3	1185.49
>Myxo_ful52
VGIPPPRRAGEPSATPLARIPP
Peptide Sequence	SVM score	Prediction	Hydrophobicity	Hydropathicity	Hydrophilicity	Charge	Mol wt
VGIPPPRRAG	-0.2	Non-Toxin	-0.19	-0.41	0.22	2	1019.35
GIPPPRRAGE	-0.28	Non-Toxin	-0.3	-1.18	0.67	1	1049.33
IPPPRRAGEP	-0.2	Non-Toxin	-0.33	-1.3	0.67	1	1089.39
PPPRRAGEPS	-0.65	Non-Toxin	-0.43	-1.83	0.88	1	1063.3
PPRRAGEPSA	-1.08	Non-Toxin	-0.4	-1.49	0.83	1	1037.26
PRRAGEPSAT	-1.39	Non-Toxin	-0.41	-1.4	0.79	1	1041.25
RRAGEPSATP	-1.1	Non-Toxin	-0.41	-1.4	0.79	1	1041.25
RAGEPSATPL	-1.17	Non-Toxin	-0.18	-0.57	0.31	0	998.23
AGEPSATPLA	-1.35	Non-Toxin	0.02	0.06	-0.04	-1	913.12
GEPSATPLAR	-1.35	Non-Toxin	-0.18	-0.57	0.31	0	998.23
EPSATPLARI	-1.49	Non-Toxin	-0.12	-0.08	0.13	0	1054.34
PSATPLARIP	-1.35	Non-Toxin	-0.07	0.11	-0.17	1	1022.34
SATPLARIPP	-0.83	Non-Toxin	-0.07	0.11	-0.17	1	1022.34
>Myxo_ful61
MAPPGAGGPGPVRGEERGPRVR
Peptide Sequence	SVM score	Prediction	Hydrophobicity	Hydropathicity	Hydrophilicity	Charge	Mol wt
MAPPGAGGPG	-0.59	Non-Toxin	0.12	-0.09	-0.23	0	811.06
APPGAGGPGP	-0.29	Non-Toxin	0.09	-0.44	-0.1	0	776.98
PPGAGGPGPV	-0.41	Non-Toxin	0.12	-0.2	-0.2	0	805.04
PGAGGPGPVR	-0.84	Non-Toxin	-0.05	-0.49	0.1	1	864.11
GAGGPGPVRG	-0.77	Non-Toxin	-0.03	-0.37	0.1	1	824.05
AGGPGPVRGE	-0.85	Non-Toxin	-0.11	-0.68	0.4	0	896.11
GGPGPVRGEE	-0.8	Non-Toxin	-0.2	-1.21	0.75	-1	954.15
GPGPVRGEER	-1.04	Non-Toxin	-0.39	-1.62	1.05	0	1053.28
PGPVRGEERG	-1.16	Non-Toxin	-0.39	-1.62	1.05	0	1053.28
GPVRGEERGP	-1.01	Non-Toxin	-0.39	-1.62	1.05	0	1053.28
PVRGEERGPR	-1.37	Non-Toxin	-0.58	-2.03	1.35	1	1152.41
VRGEERGPRV	-1.43	Non-Toxin	-0.52	-1.45	1.2	1	1154.43
RGEERGPRVR	-1.43	Non-Toxin	-0.75	-2.32	1.65	2	1211.48
>Myxo_ful104
VNRVTRVIATRRNEAERIGVPLYF
Peptide Sequence	SVM score	Prediction	Hydrophobicity	Hydropathicity	Hydrophilicity	Charge	Mol wt
VNRVTRVIAT	-0.97	Non-Toxin	-0.19	0.5	-0.14	2	1128.48
NRVTRVIATR	-0.7	Non-Toxin	-0.42	-0.37	0.31	3	1185.53
RVTRVIATRR	-0.7	Non-Toxin	-0.53	-0.47	0.59	4	1227.61
VTRVIATRRN	-0.35	Non-Toxin	-0.42	-0.37	0.31	3	1185.53
TRVIATRRNE	-0.21	Non-Toxin	-0.54	-1.14	0.76	2	1215.51
RVIATRRNEA	-0.53	Non-Toxin	-0.49	-0.89	0.75	2	1185.48
VIATRRNEAE	-0.31	Non-Toxin	-0.38	-0.79	0.75	0	1158.41
IATRRNEAER	-0.77	Non-Toxin	-0.61	-1.66	1.2	1	1215.46
ATRRNEAERI	-1.05	Non-Toxin	-0.61	-1.66	1.2	1	1215.46
TRRNEAERIG	-1.04	Non-Toxin	-0.62	-1.88	1.25	1	1201.44
RRNEAERIGV	-1.55	Non-Toxin	-0.55	-1.39	1.14	1	1199.47
RNEAERIGVP	-1.58	Non-Toxin	-0.38	-1.1	0.84	0	1140.4
NEAERIGVPL	-1.68	Non-Toxin	-0.15	-0.27	0.36	-1	1097.38
EAERIGVPLY	-1.61	Non-Toxin	-0.08	-0.05	0.11	-1	1146.45
AERIGVPLYF	-1.52	Non-Toxin	0.04	0.58	-0.44	0	1164.51
>Myxo_ful119
VDRALRSHPSPPVPSARARPATGSA
Peptide Sequence	SVM score	Prediction	Hydrophobicity	Hydropathicity	Hydrophilicity	Charge	Mol wt
VDRALRSHPS	-0.63	Non-Toxin	-0.39	-0.91	0.53	1.5	1137.39
DRALRSHPSP	-0.6	Non-Toxin	-0.45	-1.49	0.68	1.5	1135.37
RALRSHPSPP	-0.23	Non-Toxin	-0.39	-1.3	0.38	2.5	1117.4
ALRSHPSPPV	-0.43	Non-Toxin	-0.16	-0.43	-0.07	1.5	1060.35
LRSHPSPPVP	-0.62	Non-Toxin	-0.19	-0.77	-0.02	1.5	1086.39
RSHPSPPVPS	-0.63	Non-Toxin	-0.27	-1.23	0.19	1.5	1060.3
SHPSPPVPSA	-0.69	Non-Toxin	-0.07	-0.6	-0.16	0.5	975.19
HPSPPVPSAR	-0.65	Non-Toxin	-0.22	-0.97	0.11	1.5	1044.3
PSPPVPSARA	-1.05	Non-Toxin	-0.15	-0.47	0.11	1	978.23
SPPVPSARAR	-0.97	Non-Toxin	-0.32	-0.76	0.41	2	1037.3
PPVPSARARP	-0.89	Non-Toxin	-0.3	-0.84	0.38	2	1047.34
PVPSARARPA	-1.18	Non-Toxin	-0.27	-0.5	0.33	2	1021.3
VPSARARPAT	-1.06	Non-Toxin	-0.28	-0.41	0.29	2	1025.29
PSARARPATG	-1.02	Non-Toxin	-0.32	-0.87	0.44	2	983.21
SARARPATGS	-0.9	Non-Toxin	-0.34	-0.79	0.47	2	973.17
ARARPATGSA	-0.9	Non-Toxin	-0.29	-0.53	0.39	2	957.17
>Myxo_ful121
MGRVLNGVSGRFALNVLNPVGRLPR
Peptide Sequence	SVM score	Prediction	Hydrophobicity	Hydropathicity	Hydrophilicity	Charge	Mol wt
MGRVLNGVSG	-1.28	Non-Toxin	-0.03	0.41	-0.26	1	989.31
GRVLNGVSGR	-1.09	Non-Toxin	-0.23	-0.23	0.17	2	1014.3
RVLNGVSGRF	-1.32	Non-Toxin	-0.19	0.09	-0.08	2	1104.42
VLNGVSGRFA	-1.19	Non-Toxin	0.01	0.72	-0.43	1	1019.31
LNGVSGRFAL	-0.94	Non-Toxin	0.01	0.68	-0.46	1	1033.34
NGVSGRFALN	-0.94	Non-Toxin	-0.1	-0.05	-0.26	1	1034.28
GVSGRFALNV	-1.03	Non-Toxin	0.01	0.72	-0.43	1	1019.31
VSGRFALNVL	-1.07	Non-Toxin	0.05	1.14	-0.61	1	1075.42
SGRFALNVLN	-1.07	Non-Toxin	-0.07	0.37	-0.44	1	1090.39
GRFALNVLNP	-0.98	Non-Toxin	-0.05	0.29	-0.47	1	1100.43
RFALNVLNPV	-1.08	Non-Toxin	-0.01	0.75	-0.62	1	1142.51
FALNVLNPVG	-1.14	Non-Toxin	0.18	1.16	-0.92	0	1043.38
ALNVLNPVGR	-1.04	Non-Toxin	-0.06	0.43	-0.37	1	1052.39
LNVLNPVGRL	-1.19	Non-Toxin	-0.03	0.63	-0.5	1	1094.48
NVLNPVGRLP	-1.28	Non-Toxin	-0.09	0.09	-0.32	1	1078.43
VLNPVGRLPR	-1.55	Non-Toxin	-0.2	-0.01	-0.04	2	1120.51
>Myxo_ful128
LEGRGPPRRRRALEVGLAKLGCYAVR
Peptide Sequence	SVM score	Prediction	Hydrophobicity	Hydropathicity	Hydrophilicity	Charge	Mol wt
LEGRGPPRRR	-0.76	Non-Toxin	-0.7	-2.17	1.32	3	1193.51
EGRGPPRRRR	-0.82	Non-Toxin	-0.92	-3	1.8	4	1236.53
GRGPPRRRRA	-0.78	Non-Toxin	-0.84	-2.47	1.45	5	1178.49
RGPPRRRRAL	-0.85	Non-Toxin	-0.8	-2.05	1.27	5	1234.6
GPPRRRRALE	-0.81	Non-Toxin	-0.69	-1.95	1.27	3	1207.53
PPRRRRALEV	-0.95	Non-Toxin	-0.65	-1.49	1.12	3	1249.61
PRRRRALEVG	-1.18	Non-Toxin	-0.62	-1.37	1.12	3	1209.55
RRRRALEVGL	-1.09	Non-Toxin	-0.56	-0.83	0.94	3	1225.6
RRRALEVGLA	-1.19	Non-Toxin	-0.36	-0.2	0.59	2	1140.49
RRALEVGLAK	-0.94	Non-Toxin	-0.3	-0.14	0.59	2	1112.48
RALEVGLAKL	-0.8	Non-Toxin	-0.07	0.69	0.11	1	1069.46
ALEVGLAKLG	-0.9	Non-Toxin	0.12	1.1	-0.19	0	970.33
LEVGLAKLGC	-0.69	Non-Toxin	0.1	1.17	-0.24	0	1002.39
EVGLAKLGCY	-0.31	Non-Toxin	0.05	0.66	-0.29	0	1052.4
VGLAKLGCYA	-0.31	Non-Toxin	0.14	1.19	-0.64	1	994.36
GLAKLGCYAV	-0.38	Non-Toxin	0.14	1.19	-0.64	1	994.36
LAKLGCYAVR	-0.29	Non-Toxin	-0.05	0.78	-0.34	2	1093.49
>Myxo_ful133
MMPARARTSRAWGWRKVSNSTSRWAA
Peptide Sequence	SVM score	Prediction	Hydrophobicity	Hydropathicity	Hydrophilicity	Charge	Mol wt
MMPARARTSR	-1.19	Non-Toxin	-0.48	-0.92	0.53	3	1176.54
MPARARTSRA	-1.04	Non-Toxin	-0.48	-0.93	0.61	3	1116.42
PARARTSRAW	-0.78	Non-Toxin	-0.47	-1.21	0.4	3	1171.44
ARARTSRAWG	-0.83	Non-Toxin	-0.44	-1.09	0.4	3	1131.38
RARTSRAWGW	-0.72	Non-Toxin	-0.43	-1.36	0.11	3	1246.52
ARTSRAWGWR	-0.72	Non-Toxin	-0.43	-1.36	0.11	3	1246.52
RTSRAWGWRK	-0.59	Non-Toxin	-0.57	-1.93	0.46	4	1303.62
TSRAWGWRKV	-0.63	Non-Toxin	-0.34	-1.06	0.01	3	1246.57
SRAWGWRKVS	-0.68	Non-Toxin	-0.35	-1.07	0.08	3	1232.54
RAWGWRKVSN	-0.8	Non-Toxin	-0.38	-1.34	0.07	3	1259.57
AWGWRKVSNS	-0.65	Non-Toxin	-0.23	-0.97	-0.2	2	1190.46
WGWRKVSNST	-0.75	Non-Toxin	-0.28	-1.22	-0.19	2	1220.49
GWRKVSNSTS	-0.73	Non-Toxin	-0.34	-1.21	0.18	2	1121.35
WRKVSNSTSR	-0.71	Non-Toxin	-0.53	-1.62	0.48	3	1220.48
RKVSNSTSRW	-0.82	Non-Toxin	-0.53	-1.62	0.48	3	1220.48
KVSNSTSRWA	-1.06	Non-Toxin	-0.33	-0.99	0.13	2	1135.37
VSNSTSRWAA	-1.12	Non-Toxin	-0.2	-0.42	-0.22	1	1078.27
>Myxo_ful154
LRGARRTTARGHQAGVDSAVASGYKAAV
Peptide Sequence	SVM score	Prediction	Hydrophobicity	Hydropathicity	Hydrophilicity	Charge	Mol wt
LRGARRTTAR	-1.12	Non-Toxin	-0.62	-1.24	0.84	4	1157.47
RGARRTTARG	-0.94	Non-Toxin	-0.66	-1.66	1.02	4	1101.36
GARRTTARGH	-1.05	Non-Toxin	-0.52	-1.53	0.67	3.5	1082.32
ARRTTARGHQ	-0.98	Non-Toxin	-0.61	-1.84	0.69	3.5	1153.4
RRTTARGHQA	-1.01	Non-Toxin	-0.61	-1.84	0.69	3.5	1153.4
RTTARGHQAG	-1.01	Non-Toxin	-0.41	-1.43	0.39	2.5	1054.27
TTARGHQAGV	-1.22	Non-Toxin	-0.18	-0.56	-0.06	1.5	997.22
TARGHQAGVD	-1.32	Non-Toxin	-0.24	-0.84	0.28	0.5	1011.2
ARGHQAGVDS	-1.31	Non-Toxin	-0.25	-0.85	0.35	0.5	997.17
RGHQAGVDSA	-1.3	Non-Toxin	-0.25	-0.85	0.35	0.5	997.17
GHQAGVDSAV	-1.33	Non-Toxin	-0.02	0.02	-0.1	-0.5	940.12
HQAGVDSAVA	-1.14	Non-Toxin	-0.01	0.24	-0.15	-0.5	954.14
QAGVDSAVAS	-1.17	Non-Toxin	0.01	0.48	-0.07	-1	904.07
AGVDSAVASG	-0.96	Non-Toxin	0.09	0.79	-0.09	-1	832.99
GVDSAVASGY	-0.82	Non-Toxin	0.07	0.48	-0.27	-1	925.09
VDSAVASGYK	-0.4	Non-Toxin	-0.06	0.13	0.03	0	996.21
DSAVASGYKA	-0.53	Non-Toxin	-0.09	-0.11	0.13	0	968.15
SAVASGYKAA	-0.51	Non-Toxin	0.01	0.42	-0.22	1	924.14
AVASGYKAAV	-0.57	Non-Toxin	0.09	0.92	-0.4	1	936.2
>Myxo_ful515
MRGICSTTATSFRSLATSSRMAVPCSLCVISRPRNWMTTFALFPSSMNRRVLRTLNS							Mol wt
Peptide Sequence	SVM score	Prediction	Hydrophobicity	Hydropathicity	Hydrophilicity	Charge	1040.35
MRGICSTTAT	-0.76	Non-Toxin	-0.11	0.29	-0.25	1	996.23
RGICSTTATS	-0.48	Non-Toxin	-0.16	0.02	-0.09	1	987.22
GICSTTATSF	-0.58	Non-Toxin	0.07	0.75	-0.64	0	1086.35
ICSTTATSFR	-0.69	Non-Toxin	-0.12	0.34	-0.34	1	1060.26
CSTTATSFRS	-0.76	Non-Toxin	-0.22	-0.19	-0.13	1	1070.29
STTATSFRSL	-1.15	Non-Toxin	-0.17	-0.06	-0.21	1	1054.29
TTATSFRSLA	-1.16	Non-Toxin	-0.12	0.2	-0.29	1	1054.29
TATSFRSLAT	-1.22	Non-Toxin	-0.12	0.2	-0.29	1	1040.26
ATSFRSLATS	-1.17	Non-Toxin	-0.13	0.19	-0.22	1	1056.26
TSFRSLATSS	-1.2	Non-Toxin	-0.18	-0.07	-0.14	1	1111.34
SFRSLATSSR	-1.16	Non-Toxin	-0.34	-0.45	0.2	2	1155.46
FRSLATSSRM	-1.19	Non-Toxin	-0.28	-0.18	0.04	2	1079.36
RSLATSSRMA	-1.13	Non-Toxin	-0.32	-0.28	0.24	2	1022.31
SLATSSRMAV	-1.23	Non-Toxin	-0.09	0.59	-0.21	1	1032.35
LATSSRMAVP	-1.22	Non-Toxin	-0.07	0.51	-0.24	1	1022.32
ATSSRMAVPC	-1.03	Non-Toxin	-0.12	0.38	-0.16	1	1038.32
TSSRMAVPCS	-0.86	Non-Toxin	-0.17	0.12	-0.08	1	1050.38
SSRMAVPCSL	-0.88	Non-Toxin	-0.1	0.57	-0.22	1	1066.44
SRMAVPCSLC	-0.92	Non-Toxin	-0.07	0.9	-0.35	1	1078.5
RMAVPCSLCV	-0.87	Non-Toxin	0.01	1.4	-0.53	1	1035.48
MAVPCSLCVI	-0.76	Non-Toxin	0.26	2.3	-1.01	0	991.36
AVPCSLCVIS	-0.81	Non-Toxin	0.21	2.03	-0.85	0	1076.47
VPCSLCVISR	-0.62	Non-Toxin	0.01	1.4	-0.5	1	1074.45
PCSLCVISRP	-0.38	Non-Toxin	-0.05	0.82	-0.35	1	1133.52
CSLCVISRPR	-0.78	Non-Toxin	-0.22	0.53	-0.05	2	1144.49
SLCVISRPRN	-0.9	Non-Toxin	-0.29	-0.07	0.07	2	1243.63
LCVISRPRNW	-0.7	Non-Toxin	-0.23	-0.08	-0.3	2	1261.66
CVISRPRNWM	-1.01	Non-Toxin	-0.26	-0.27	-0.25	2	1259.63
VISRPRNWMT	-1.36	Non-Toxin	-0.28	-0.59	-0.19	2	1261.6
ISRPRNWMTT	-1.26	Non-Toxin	-0.35	-1.08	-0.08	2	1295.61
SRPRNWMTTF	-1.21	Non-Toxin	-0.36	-1.25	-0.15	2	1279.61
RPRNWMTTFA	-1.35	Non-Toxin	-0.31	-0.99	-0.23	2	1236.59
PRNWMTTFAL	-1.34	Non-Toxin	-0.08	-0.16	-0.71	1	1286.65
RNWMTTFALF	-1.05	Non-Toxin	-0.01	0.28	-0.96	1	1227.58
NWMTTFALFP	-1.12	Non-Toxin	0.16	0.57	-1.26	0	1200.55
WMTTFALFPS	-1.21	Non-Toxin	0.19	0.84	-1.25	0	1101.41
MTTFALFPSS	-0.65	Non-Toxin	0.13	0.85	-0.88	0	1101.41
TTFALFPSSM	-0.3	Non-Toxin	0.13	0.85	-0.88	0	1114.41
TFALFPSSMN	-0.46	Non-Toxin	0.08	0.57	-0.82	0	1169.49
FALFPSSMNR	-0.3	Non-Toxin	-0.07	0.19	-0.48	1	1178.5
ALFPSSMNRR	-0.32	Non-Toxin	-0.31	-0.54	0.07	2	1206.56
LFPSSMNRRV	-0.7	Non-Toxin	-0.28	-0.3	-0.03	2	1206.56
FPSSMNRRVL	-0.89	Non-Toxin	-0.28	-0.3	-0.03	2	1215.57
PSSMNRRVLR	-1.12	Non-Toxin	-0.52	-1.03	0.52	3	1219.56
SSMNRRVLRT	-1.12	Non-Toxin	-0.53	-0.94	0.48	3	1245.65
SMNRRVLRTL	-1.36	Non-Toxin	-0.45	-0.48	0.27	3	1272.68
MNRRVLRTLN	-1.61	Non-Toxin	-0.49	-0.75	0.26	3	1228.56
NRRVLRTLNS	-1.45	Non-Toxin	-0.54	-1.02	0.42	3	1228.56
>Myxo_ful611
MNIASLIRPVTVPLQARAPRRLKLVRVQATVLAQGTVGAMKDGVKAFRHMCDVLTGGYSQVRH
Peptide Sequence	SVM score	Prediction	Hydrophobicity	Hydropathicity	Hydrophilicity	Charge	Mol wt
MNIASLIRPV	-0.92	Non-Toxin	0.03	1.03	-0.52	1	1113.53
NIASLIRPVT	-1.02	Non-Toxin	-0.01	0.77	-0.43	1	1083.44
IASLIRPVTV	-0.96	Non-Toxin	0.11	1.54	-0.6	1	1068.47
ASLIRPVTVP	-0.96	Non-Toxin	0.03	0.93	-0.42	1	1052.42
SLIRPVTVPL	-0.77	Non-Toxin	0.05	1.13	-0.55	1	1094.51
LIRPVTVPLQ	-0.65	Non-Toxin	0.01	0.86	-0.56	1	1135.57
IRPVTVPLQA	-0.59	Non-Toxin	-0.02	0.66	-0.43	1	1093.48
RPVTVPLQAR	-0.85	Non-Toxin	-0.27	-0.24	0.05	2	1136.5
PVTVPLQARA	-0.96	Non-Toxin	-0.07	0.39	-0.3	1	1051.39
VTVPLQARAP	-0.99	Non-Toxin	-0.07	0.39	-0.3	1	1051.39
TVPLQARAPR	-1.19	Non-Toxin	-0.3	-0.48	0.15	2	1108.44
VPLQARAPRR	-1.3	Non-Toxin	-0.45	-0.86	0.49	3	1163.52
PLQARAPRRL	-1.39	Non-Toxin	-0.45	-0.9	0.46	3	1177.55
LQARAPRRLK	-1.54	Non-Toxin	-0.56	-1.13	0.76	4	1208.61
QARAPRRLKL	-1.64	Non-Toxin	-0.56	-1.13	0.76	4	1208.61
ARAPRRLKLV	-1.62	Non-Toxin	-0.43	-0.36	0.59	4	1179.61
RAPRRLKLVR	-1.54	Non-Toxin	-0.64	-0.99	0.94	5	1264.72
APRRLKLVRV	-1.71	Non-Toxin	-0.41	-0.12	0.49	4	1207.67
PRRLKLVRVQ	-1.71	Non-Toxin	-0.5	-0.65	0.56	4	1264.73
RRLKLVRVQA	-1.5	Non-Toxin	-0.47	-0.31	0.51	4	1238.69
RLKLVRVQAT	-1.35	Non-Toxin	-0.31	0.07	0.17	3	1183.61
LKLVRVQATV	-1.32	Non-Toxin	-0.08	0.94	-0.28	2	1126.56
KLVRVQATVL	-1.25	Non-Toxin	-0.08	0.94	-0.28	2	1126.56
LVRVQATVLA	-1.45	Non-Toxin	0.06	1.51	-0.63	1	1069.46
VRVQATVLAQ	-1.31	Non-Toxin	-0.07	0.78	-0.43	1	1084.43
RVQATVLAQG	-1.42	Non-Toxin	-0.1	0.32	-0.28	1	1042.35
VQATVLAQGT	-1.3	Non-Toxin	0.05	0.7	-0.62	0	987.27
QATVLAQGTV	-1.14	Non-Toxin	0.05	0.7	-0.62	0	987.27
ATVLAQGTVG	-1.05	Non-Toxin	0.14	1.01	-0.64	0	916.19
TVLAQGTVGA	-0.93	Non-Toxin	0.14	1.01	-0.64	0	916.19
VLAQGTVGAM	-1	Non-Toxin	0.18	1.27	-0.73	0	946.28
LAQGTVGAMK	-1.04	Non-Toxin	0.02	0.46	-0.28	1	975.32
AQGTVGAMKD	-1.04	Non-Toxin	-0.11	-0.27	0.2	0	977.24
QGTVGAMKDG	-0.87	Non-Toxin	-0.12	-0.49	0.25	0	963.22
GTVGAMKDGV	-0.91	Non-Toxin	0.01	0.28	0.08	0	934.22
TVGAMKDGVK	-1.09	Non-Toxin	-0.12	-0.07	0.38	1	1005.34
VGAMKDGVKA	-1.11	Non-Toxin	-0.08	0.18	0.37	1	975.31
GAMKDGVKAF	-1.16	Non-Toxin	-0.07	0.04	0.27	1	1023.35
AMKDGVKAFR	-1.33	Non-Toxin	-0.26	-0.37	0.57	2	1122.48
MKDGVKAFRH	-1.33	Non-Toxin	-0.33	-0.87	0.57	2.5	1188.55
KDGVKAFRHM	-1.09	Non-Toxin	-0.33	-0.87	0.57	2.5	1188.55
DGVKAFRHMC	-0.71	Non-Toxin	-0.21	-0.23	0.17	1.5	1163.51
GVKAFRHMCD	-0.49	Non-Toxin	-0.21	-0.23	0.17	1.5	1163.51
VKAFRHMCDV	-0.32	Non-Toxin	-0.17	0.23	0.02	1.5	1205.59
KAFRHMCDVL	-0.47	Non-Toxin	-0.17	0.19	-0.01	1.5	1219.62
AFRHMCDVLT	-0.53	Non-Toxin	-0.08	0.51	-0.35	0.5	1192.55
FRHMCDVLTG	-0.4	Non-Toxin	-0.09	0.29	-0.3	0.5	1178.53
RHMCDVLTGG	-0.27	Non-Toxin	-0.14	-0.03	-0.05	0.5	1088.41
HMCDVLTGGY	-0.2	Non-Toxin	0.04	0.29	-0.58	-0.5	1095.4
MCDVLTGGYS	-0.34	Non-Toxin	0.06	0.53	-0.5	-1	1045.33
CDVLTGGYSQ	-0.82	Non-Toxin	-0.04	-0.01	-0.35	-1	1042.27
DVLTGGYSQV	-1.13	Non-Toxin	0.01	0.16	-0.4	-1	1038.27
VLTGGYSQVR	-1.12	Non-Toxin	-0.09	0.06	-0.4	1	1079.37
LTGGYSQVRH	-1.03	Non-Toxin	-0.19	-0.68	-0.3	1.5	1117.38
>Myxo_ful628
MQTAAQRHPLRVVLDAEPNPLLRYTGAMSRHTEPPARHFHRARRLDAAWGRAALGLLSAGTLHE
Peptide Sequence	SVM score	Prediction	Hydrophobicity	Hydropathicity	Hydrophilicity	Charge	Mol wt
MQTAAQRHPL	-0.8	Non-Toxin	-0.25	-0.77	-0.16	1.5	1152.48
QTAAQRHPLR	-0.61	Non-Toxin	-0.45	-1.41	0.27	2.5	1177.47
TAAQRHPLRV	-0.62	Non-Toxin	-0.33	-0.64	0.1	2.5	1148.47
AAQRHPLRVV	-0.66	Non-Toxin	-0.26	-0.15	-0.01	2.5	1146.5
AQRHPLRVVL	-0.74	Non-Toxin	-0.23	0.05	-0.14	2.5	1188.59
QRHPLRVVLD	-1.03	Non-Toxin	-0.33	-0.48	0.21	1.5	1232.6
RHPLRVVLDA	-0.97	Non-Toxin	-0.23	0.05	0.14	1.5	1175.54
HPLRVVLDAE	-0.95	Non-Toxin	-0.12	0.15	0.14	-0.5	1148.47
PLRVVLDAEP	-1.32	Non-Toxin	-0.08	0.31	0.19	-1	1108.44
LRVVLDAEPN	-1.29	Non-Toxin	-0.14	0.12	0.21	-1	1125.43
RVVLDAEPNP	-0.97	Non-Toxin	-0.2	-0.42	0.39	-1	1109.38
VVLDAEPNPL	-0.88	Non-Toxin	0.03	0.41	-0.09	-2	1066.36
VLDAEPNPLL	-1.01	Non-Toxin	0.03	0.37	-0.12	-2	1080.39
LDAEPNPLLR	-0.98	Non-Toxin	-0.2	-0.5	0.33	-1	1137.44
DAEPNPLLRY	-0.55	Non-Toxin	-0.26	-1.01	0.28	-1	1187.45
AEPNPLLRYT	-0.71	Non-Toxin	-0.2	-0.73	-0.06	0	1173.47
EPNPLLRYTG	-0.73	Non-Toxin	-0.21	-0.95	-0.01	0	1159.45
PNPLLRYTGA	-0.62	Non-Toxin	-0.12	-0.42	-0.36	1	1101.41
NPLLRYTGAM	-0.57	Non-Toxin	-0.09	-0.07	-0.49	1	1135.49
PLLRYTGAMS	-0.88	Non-Toxin	-0.05	0.2	-0.48	1	1108.46
LLRYTGAMSR	-0.76	Non-Toxin	-0.22	-0.09	-0.18	2	1167.53
LRYTGAMSRH	-0.66	Non-Toxin	-0.31	-0.79	-0.05	2.5	1191.51
RYTGAMSRHT	-0.33	Non-Toxin	-0.39	-1.24	0.09	2.5	1179.45
YTGAMSRHTE	-0.65	Non-Toxin	-0.27	-1.14	0.09	0.5	1152.38
TGAMSRHTEP	-0.61	Non-Toxin	-0.28	-1.17	0.32	0.5	1086.32
GAMSRHTEPP	-0.39	Non-Toxin	-0.27	-1.26	0.36	0.5	1082.33
AMSRHTEPPA	-0.49	Non-Toxin	-0.26	-1.04	0.31	0.5	1096.35
MSRHTEPPAR	-0.64	Non-Toxin	-0.46	-1.67	0.66	1.5	1181.46
SRHTEPPARH	-0.51	Non-Toxin	-0.53	-2.18	0.74	2	1187.41
RHTEPPARHF	-0.62	Non-Toxin	-0.44	-1.82	0.46	2	1247.51
HTEPPARHFH	-0.44	Non-Toxin	-0.3	-1.69	0.11	1.5	1228.47
TEPPARHFHR	-0.49	Non-Toxin	-0.44	-1.82	0.46	2	1247.51
EPPARHFHRA	-0.39	Non-Toxin	-0.4	-1.57	0.45	2	1217.48
PPARHFHRAR	-0.51	Non-Toxin	-0.51	-1.67	0.45	4	1244.55
PARHFHRARR	-0.83	Non-Toxin	-0.68	-1.96	0.75	5	1303.62
ARHFHRARRL	-0.84	Non-Toxin	-0.62	-1.42	0.57	5	1319.67
RHFHRARRLD	-0.91	Non-Toxin	-0.72	-1.95	0.92	4	1363.68
HFHRARRLDA	-0.94	Non-Toxin	-0.52	-1.32	0.57	3	1278.57
FHRARRLDAA	-0.86	Non-Toxin	-0.45	-0.82	0.57	2.5	1212.5
HRARRLDAAW	-1	Non-Toxin	-0.47	-1.19	0.48	2.5	1251.54
RARRLDAAWG	-1.28	Non-Toxin	-0.42	-0.91	0.53	2	1171.45
ARRLDAAWGR	-1.13	Non-Toxin	-0.42	-0.91	0.53	2	1171.45
RRLDAAWGRA	-1.02	Non-Toxin	-0.42	-0.91	0.53	2	1171.45
RLDAAWGRAA	-1.04	Non-Toxin	-0.22	-0.28	0.18	1	1086.34
LDAAWGRAAL	-0.99	Non-Toxin	0.01	0.55	-0.3	0	1043.32
DAAWGRAALG	-0.92	Non-Toxin	-0.03	0.13	-0.12	0	987.21
AAWGRAALGL	-1.05	Non-Toxin	0.1	0.86	-0.6	1	985.29
AWGRAALGLL	-1.12	Non-Toxin	0.13	1.06	-0.73	1	1027.38
WGRAALGLLS	-1.22	Non-Toxin	0.08	0.8	-0.65	1	1043.38
GRAALGLLSA	-1.04	Non-Toxin	0.06	1.07	-0.36	1	928.24
>Anaero2CP1_10
MHSQRATGRLLRQARELARLD
Peptide Sequence	SVM score	Prediction	Hydrophobicity	Hydropathicity	Hydrophilicity	Charge	Mol wt
MHSQRATGRL	-0.74	Non-Toxin	-0.38	-1.01	0.2	2.5	1156.47
HSQRATGRLL	-0.88	Non-Toxin	-0.36	-0.82	0.15	2.5	1138.44
SQRATGRLLR	-1.06	Non-Toxin	-0.49	-0.95	0.5	3	1157.48
QRATGRLLRQ	-1	Non-Toxin	-0.54	-1.22	0.49	3	1198.54
RATGRLLRQA	-1.03	Non-Toxin	-0.44	-0.69	0.42	3	1141.48
ATGRLLRQAR	-1.15	Non-Toxin	-0.44	-0.69	0.42	3	1141.48
TGRLLRQARE	-0.89	Non-Toxin	-0.53	-1.22	0.77	2	1199.52
GRLLRQAREL	-1.1	Non-Toxin	-0.46	-0.77	0.63	2	1211.58
RLLRQARELA	-1.29	Non-Toxin	-0.45	-0.55	0.58	2	1225.6
LLRQARELAR	-1.19	Non-Toxin	-0.45	-0.55	0.58	2	1225.6
LRQARELARL	-1.18	Non-Toxin	-0.45	-0.55	0.58	2	1225.6
RQARELARLD	-1.26	Non-Toxin	-0.57	-1.28	1.06	1	1227.52
>Anaero2CP1_24
MPTGMLGRRASRCSRLDRLARSGD
Peptide Sequence	SVM score	Prediction	Hydrophobicity	Hydropathicity	Hydrophilicity	Charge	Mol wt
MPTGMLGRRA	-1.43	Non-Toxin	-0.21	-0.27	0.07	2	1089.48
PTGMLGRRAS	-1.12	Non-Toxin	-0.27	-0.54	0.23	2	1045.36
TGMLGRRASR	-0.98	Non-Toxin	-0.44	-0.83	0.53	3	1104.43
GMLGRRASRC	-1.1	Non-Toxin	-0.41	-0.51	0.47	3	1106.46
MLGRRASRCS	-0.94	Non-Toxin	-0.46	-0.55	0.5	3	1136.48
LGRRASRCSR	-0.72	Non-Toxin	-0.66	-1.19	0.93	4	1161.47
GRRASRCSRL	-0.71	Non-Toxin	-0.66	-1.19	0.93	4	1161.47
RRASRCSRLD	-0.78	Non-Toxin	-0.75	-1.5	1.23	3	1219.5
RASRCSRLDR	-0.61	Non-Toxin	-0.75	-1.5	1.23	3	1219.5
ASRCSRLDRL	-0.55	Non-Toxin	-0.52	-0.67	0.75	2	1176.48
SRCSRLDRLA	-0.65	Non-Toxin	-0.52	-0.67	0.75	2	1176.48
RCSRLDRLAR	-0.94	Non-Toxin	-0.67	-1.04	1.02	3	1245.59
CSRLDRLARS	-0.93	Non-Toxin	-0.52	-0.67	0.75	2	1176.48
SRLDRLARSG	-1.18	Non-Toxin	-0.5	-0.96	0.85	2	1130.4
RLDRLARSGD	-1.2	Non-Toxin	-0.55	-1.23	1.12	1	1158.41
>Anaero2CP1_34
MRIGLARAASVVVPRHARLASFVTQ
Peptide Sequence	SVM score	Prediction	Hydrophobicity	Hydropathicity	Hydrophilicity	Charge	Mol wt
MRIGLARAAS	-1.59	Non-Toxin	-0.13	0.54	-0.01	2	1045.4
RIGLARAASV	-1.13	Non-Toxin	-0.11	0.77	-0.03	2	1013.34
IGLARAASVV	-1.09	Non-Toxin	0.12	1.64	-0.48	1	956.29
GLARAASVVV	-1.17	Non-Toxin	0.1	1.61	-0.45	1	942.26
LARAASVVVP	-1.26	Non-Toxin	0.08	1.49	-0.45	1	982.32
ARAASVVVPR	-1.39	Non-Toxin	-0.15	0.66	0.03	2	1025.34
RAASVVVPRH	-1.25	Non-Toxin	-0.21	0.16	0.03	2.5	1091.41
AASVVVPRHA	-1.27	Non-Toxin	-0.01	0.79	-0.32	1.5	1006.3
ASVVVPRHAR	-1.32	Non-Toxin	-0.21	0.16	0.03	2.5	1091.41
SVVVPRHARL	-1.4	Non-Toxin	-0.18	0.36	-0.1	2.5	1133.5
VVVPRHARLA	-1.42	Non-Toxin	-0.13	0.62	-0.18	2.5	1117.5
VVPRHARLAS	-1.45	Non-Toxin	-0.21	0.12	0	2.5	1105.44
VPRHARLASF	-1.37	Non-Toxin	-0.21	-0.02	-0.1	2.5	1153.48
PRHARLASFV	-1.37	Non-Toxin	-0.21	-0.02	-0.1	2.5	1153.48
RHARLASFVT	-1.3	Non-Toxin	-0.22	0.07	-0.14	2.5	1157.47
HARLASFVTQ	-1.61	Non-Toxin	-0.11	0.17	-0.42	1.5	1129.42
>Anaero2CP1_175
MTRHVHRLPRAELEGVPHQVRHDLLEARSHSPAGKKSPMATPGILARRHRRARM
Peptide Sequence	SVM score	Prediction	Hydrophobicity	Hydropathicity	Hydrophilicity	Charge	Mol wt
MTRHVHRLPR	-1.08	Non-Toxin	-0.5	-1.23	0.3	4	1302.71
TRHVHRLPRA	-0.82	Non-Toxin	-0.5	-1.24	0.38	4	1242.59
RHVHRLPRAE	-0.99	Non-Toxin	-0.55	-1.52	0.72	3	1270.6
HVHRLPRAEL	-1.3	Non-Toxin	-0.32	-0.69	0.24	2	1227.58
VHRLPRAELE	-1.25	Non-Toxin	-0.34	-0.72	0.59	0.5	1219.55
HRLPRAELEG	-1.21	Non-Toxin	-0.38	-1.18	0.74	0.5	1177.47
RLPRAELEGV	-1.59	Non-Toxin	-0.28	-0.44	0.64	0	1139.46
LPRAELEGVP	-1.56	Non-Toxin	-0.11	-0.15	0.34	-1	1080.39
PRAELEGVPH	-1.57	Non-Toxin	-0.21	-0.85	0.47	-0.5	1104.37
RAELEGVPHQ	-1.21	Non-Toxin	-0.27	-1.04	0.49	-0.5	1135.39
AELEGVPHQV	-1.34	Non-Toxin	-0.04	-0.17	0.04	-1.5	1078.34
ELEGVPHQVR	-1.34	Non-Toxin	-0.24	-0.8	0.39	-0.5	1163.45
LEGVPHQVRH	-1.16	Non-Toxin	-0.22	-0.77	0.04	1	1171.48
EGVPHQVRHD	-1.25	Non-Toxin	-0.34	-1.5	0.52	0	1173.4
GVPHQVRHDL	-1.25	Non-Toxin	-0.23	-0.77	0.04	1	1157.45
VPHQVRHDLL	-1.15	Non-Toxin	-0.19	-0.35	-0.14	1	1213.56
PHQVRHDLLE	-1.13	Non-Toxin	-0.31	-1.12	0.31	0	1243.54
HQVRHDLLEA	-1.15	Non-Toxin	-0.27	-0.78	0.26	0	1217.5
QVRHDLLEAR	-1.27	Non-Toxin	-0.41	-0.91	0.61	0.5	1236.54
VRHDLLEARS	-1.11	Non-Toxin	-0.37	-0.64	0.62	0.5	1195.48
RHDLLEARSH	-1.22	Non-Toxin	-0.46	-1.38	0.72	1	1233.49
HDLLEARSHS	-1.28	Non-Toxin	-0.31	-1.01	0.45	0	1164.38
DLLEARSHSP	-1.12	Non-Toxin	-0.28	-0.85	0.5	-0.5	1124.35
LLEARSHSPA	-1.17	Non-Toxin	-0.18	-0.32	0.15	0.5	1080.34
LEARSHSPAG	-1.03	Non-Toxin	-0.22	-0.74	0.33	0.5	1024.23
EARSHSPAGK	-0.92	Non-Toxin	-0.38	-1.51	0.81	1.5	1039.24
ARSHSPAGKK	-0.9	Non-Toxin	-0.43	-1.55	0.81	3.5	1038.3
RSHSPAGKKS	-0.82	Non-Toxin	-0.48	-1.81	0.89	3.5	1054.3
SHSPAGKKSP	-0.78	Non-Toxin	-0.31	-1.52	0.59	2.5	995.23
HSPAGKKSPM	-0.67	Non-Toxin	-0.26	-1.25	0.43	2.5	1039.35
SPAGKKSPMA	-0.8	Non-Toxin	-0.19	-0.75	0.43	2	973.28
PAGKKSPMAT	-0.81	Non-Toxin	-0.19	-0.74	0.36	2	987.31
AGKKSPMATP	-0.74	Non-Toxin	-0.19	-0.74	0.36	2	987.31
GKKSPMATPG	-0.83	Non-Toxin	-0.19	-0.96	0.41	2	973.29
KKSPMATPGI	-0.9	Non-Toxin	-0.14	-0.47	0.23	2	1029.4
KSPMATPGIL	-0.98	Non-Toxin	0.02	0.3	-0.25	1	1014.39
SPMATPGILA	-1.14	Non-Toxin	0.16	0.87	-0.6	0	957.29
PMATPGILAR	-1.25	Non-Toxin	0.01	0.5	-0.33	1	1026.4
MATPGILARR	-1.36	Non-Toxin	-0.16	0.21	-0.03	2	1085.47
ATPGILARRH	-1.2	Non-Toxin	-0.23	-0.3	0.05	2.5	1091.42
TPGILARRHR	-1.16	Non-Toxin	-0.43	-0.93	0.4	3.5	1176.53
PGILARRHRR	-1.13	Non-Toxin	-0.58	-1.31	0.74	4.5	1231.61
GILARRHRRA	-1.1	Non-Toxin	-0.55	-0.97	0.69	4.5	1205.57
ILARRHRRAR	-1.05	Non-Toxin	-0.74	-1.38	0.99	5.5	1304.7
LARRHRRARM	-1.07	Non-Toxin	-0.79	-1.64	1.04	5.5	1322.73
>Anaero2CP1_248
MNRKARRRMKHLAPRRMVTTLGDLISAAYEAVPGIGDKKLERALRLLTESPLARQMTPHVEFVP
Peptide Sequence	SVM score	Prediction	Hydrophobicity	Hydropathicity	Hydrophilicity	Charge	Mol wt
MNRKARRRMK	-1.13	Non-Toxin	-0.91	-2.37	1.51	6	1346.81
NRKARRRMKH	-0.98	Non-Toxin	-0.98	-2.88	1.59	6.5	1352.76
RKARRRMKHL	-0.9	Non-Toxin	-0.86	-2.15	1.39	6.5	1351.82
KARRRMKHLA	-0.94	Non-Toxin	-0.66	-1.52	1.04	5.5	1266.71
ARRRMKHLAP	-1.01	Non-Toxin	-0.56	-1.29	0.74	4.5	1235.65
RRRMKHLAPR	-1.15	Non-Toxin	-0.76	-1.92	1.09	5.5	1320.76
RRMKHLAPRR	-1.15	Non-Toxin	-0.76	-1.92	1.09	5.5	1320.76
RMKHLAPRRM	-1.14	Non-Toxin	-0.55	-1.28	0.66	4.5	1295.77
MKHLAPRRMV	-1.09	Non-Toxin	-0.33	-0.41	0.21	3.5	1238.72
KHLAPRRMVT	-1.27	Non-Toxin	-0.37	-0.67	0.3	3.5	1208.63
HLAPRRMVTT	-1.32	Non-Toxin	-0.28	-0.35	-0.04	2.5	1181.56
LAPRRMVTTL	-1.6	Non-Toxin	-0.18	0.35	-0.17	2	1157.58
APRRMVTTLG	-1.47	Non-Toxin	-0.22	-0.07	0.01	2	1101.47
PRRMVTTLGD	-1.44	Non-Toxin	-0.32	-0.6	0.36	1	1145.48
RRMVTTLGDL	-1.11	Non-Toxin	-0.26	-0.06	0.18	1	1161.53
RMVTTLGDLI	-1.18	Non-Toxin	-0.01	0.84	-0.3	0	1118.51
MVTTLGDLIS	-1.2	Non-Toxin	0.14	1.21	-0.57	-1	1049.4
VTTLGDLISA	-1.28	Non-Toxin	0.14	1.2	-0.49	-1	989.28
TTLGDLISAA	-1.3	Non-Toxin	0.11	0.96	-0.39	-1	961.22
TLGDLISAAY	-1.45	Non-Toxin	0.13	0.9	-0.58	-1	1023.29
LGDLISAAYE	-1.45	Non-Toxin	0.09	0.62	-0.24	-2	1051.3
GDLISAAYEA	-1.46	Non-Toxin	0.06	0.42	-0.11	-2	1009.21
DLISAAYEAV	-1.58	Non-Toxin	0.1	0.88	-0.26	-2	1051.29
LISAAYEAVP	-1.6	Non-Toxin	0.16	1.07	-0.56	-1	1033.32
ISAAYEAVPG	-1.44	Non-Toxin	0.12	0.65	-0.38	-1	977.21
SAAYEAVPGI	-1.4	Non-Toxin	0.12	0.65	-0.38	-1	977.21
AAYEAVPGIG	-1.43	Non-Toxin	0.17	0.69	-0.41	-1	947.19
AYEAVPGIGD	-1.26	Non-Toxin	0.07	0.16	-0.06	-2	991.2
YEAVPGIGDK	-1.1	Non-Toxin	-0.07	-0.41	0.29	-1	1048.3
EAVPGIGDKK	-1.15	Non-Toxin	-0.18	-0.67	0.82	0	1013.3
AVPGIGDKKL	-1.01	Non-Toxin	-0.06	0.06	0.34	1	997.35
VPGIGDKKLE	-1	Non-Toxin	-0.15	-0.47	0.69	0	1055.39
PGIGDKKLER	-1.35	Non-Toxin	-0.38	-1.34	1.14	1	1112.44
GIGDKKLERA	-1.27	Non-Toxin	-0.35	-1	1.09	1	1086.4
IGDKKLERAL	-1.13	Non-Toxin	-0.31	-0.58	0.91	1	1142.51
GDKKLERALR	-1.25	Non-Toxin	-0.56	-1.48	1.39	2	1185.53
DKKLERALRL	-1.3	Non-Toxin	-0.52	-1.06	1.21	2	1241.64
KKLERALRLL	-1.6	Non-Toxin	-0.4	-0.33	0.73	3	1239.72
KLERALRLLT	-1.53	Non-Toxin	-0.3	-0.01	0.39	2	1212.65
LERALRLLTE	-1.59	Non-Toxin	-0.26	0.03	0.39	0	1213.59
ERALRLLTES	-1.58	Non-Toxin	-0.34	-0.43	0.6	0	1187.5
RALRLLTESP	-1.16	Non-Toxin	-0.28	-0.24	0.3	1	1155.5
ALRLLTESPL	-1.26	Non-Toxin	-0.05	0.59	-0.18	0	1112.48
LRLLTESPLA	-1.48	Non-Toxin	-0.05	0.59	-0.18	0	1112.48
RLLTESPLAR	-1.42	Non-Toxin	-0.28	-0.24	0.3	1	1155.5
LLTESPLARQ	-1.31	Non-Toxin	-0.17	-0.14	0.02	0	1127.45
LTESPLARQM	-1.17	Non-Toxin	-0.2	-0.33	0.07	0	1145.48
TESPLARQMT	-1.27	Non-Toxin	-0.27	-0.78	0.21	0	1133.42
ESPLARQMTP	-1.2	Non-Toxin	-0.26	-0.87	0.25	0	1129.43
SPLARQMTPH	-1.25	Non-Toxin	-0.24	-0.84	-0.1	1.5	1137.46
PLARQMTPHV	-1.41	Non-Toxin	-0.16	-0.34	-0.28	1.5	1149.52
LARQMTPHVE	-1.39	Non-Toxin	-0.21	-0.53	0.02	0.5	1181.52
ARQMTPHVEF	-1.28	Non-Toxin	-0.21	-0.63	-0.05	0.5	1215.53
RQMTPHVEFV	-1.26	Non-Toxin	-0.18	-0.39	-0.15	0.5	1243.59
QMTPHVEFVP	-1.32	Non-Toxin	-0.01	-0.1	-0.45	-0.5	1184.52
>Anaero2CP1_262
VSRLTWVRNQEIHSSFGYGTVTLCGPPFQTAHLPKLFSRVIPIAPLNPRRTCVRPVWASSAFARHY
Peptide Sequence	SVM score	Prediction	Hydrophobicity	Hydropathicity	Hydrophilicity	Charge	Mol wt
VSRLTWVRNQ	-1.03	Non-Toxin	-0.33	-0.62	-0.19	2	1258.59
SRLTWVRNQE	-0.92	Non-Toxin	-0.45	-1.39	0.26	1	1288.57
RLTWVRNQEI	-1.1	Non-Toxin	-0.35	-0.86	0.05	1	1314.66
LTWVRNQEIH	-1.06	Non-Toxin	-0.21	-0.73	-0.3	0.5	1295.62
TWVRNQEIHS	-0.91	Non-Toxin	-0.29	-1.19	-0.09	0.5	1269.53
WVRNQEIHSS	-0.72	Non-Toxin	-0.3	-1.2	-0.02	0.5	1255.5
VRNQEIHSSF	-0.7	Non-Toxin	-0.27	-0.83	0.07	0.5	1216.46
RNQEIHSSFG	-0.8	Non-Toxin	-0.31	-1.29	0.22	0.5	1174.38
NQEIHSSFGY	-0.75	Non-Toxin	-0.14	-0.97	-0.31	-0.5	1181.37
QEIHSSFGYG	-0.59	Non-Toxin	-0.06	-0.66	-0.33	-0.5	1124.32
EIHSSFGYGT	-0.72	Non-Toxin	0	-0.38	-0.39	-0.5	1097.29
IHSSFGYGTV	-0.65	Non-Toxin	0.11	0.39	-0.84	0.5	1067.31
HSSFGYGTVT	-0.66	Non-Toxin	0.02	-0.13	-0.7	0.5	1055.25
SSFGYGTVTL	-0.85	Non-Toxin	0.11	0.57	-0.83	0	1031.27
SFGYGTVTLC	-0.88	Non-Toxin	0.14	0.9	-0.96	0	1047.33
FGYGTVTLCG	-0.85	Non-Toxin	0.19	0.94	-0.99	0	1017.31
GYGTVTLCGP	-0.65	Non-Toxin	0.12	0.5	-0.74	0	967.25
YGTVTLCGPP	-0.59	Non-Toxin	0.1	0.38	-0.74	0	1007.31
GTVTLCGPPF	-0.7	Non-Toxin	0.15	0.79	-0.76	0	991.31
TVTLCGPPFQ	-0.84	Non-Toxin	0.07	0.48	-0.74	0	1062.39
VTLCGPPFQT	-0.89	Non-Toxin	0.07	0.48	-0.74	0	1062.39
TLCGPPFQTA	-0.81	Non-Toxin	0.04	0.24	-0.64	0	1034.33
LCGPPFQTAH	-0.59	Non-Toxin	0.02	-0.01	-0.65	0.5	1070.37
CGPPFQTAHL	-0.54	Non-Toxin	0.02	-0.01	-0.65	0.5	1070.37
GPPFQTAHLP	-0.73	Non-Toxin	0.01	-0.42	-0.55	0.5	1064.35
PPFQTAHLPK	-0.9	Non-Toxin	-0.12	-0.77	-0.25	1.5	1135.47
PFQTAHLPKL	-1.06	Non-Toxin	-0.06	-0.23	-0.43	1.5	1151.52
FQTAHLPKLF	-0.91	Non-Toxin	0.01	0.21	-0.68	1.5	1201.58
QTAHLPKLFS	-0.91	Non-Toxin	-0.08	-0.15	-0.4	1.5	1141.48
TAHLPKLFSR	-0.74	Non-Toxin	-0.18	-0.25	-0.12	2.5	1169.53
AHLPKLFSRV	-0.66	Non-Toxin	-0.11	0.24	-0.23	2.5	1167.56
HLPKLFSRVI	-0.67	Non-Toxin	-0.06	0.51	-0.36	2.5	1209.65
LPKLFSRVIP	-0.67	Non-Toxin	-0.03	0.67	-0.31	2	1169.62
PKLFSRVIPI	-0.71	Non-Toxin	-0.01	0.74	-0.31	2	1169.62
KLFSRVIPIA	-0.75	Non-Toxin	0.02	1.08	-0.36	2	1143.58
LFSRVIPIAP	-0.81	Non-Toxin	0.12	1.31	-0.66	1	1112.52
FSRVIPIAPL	-0.94	Non-Toxin	0.12	1.31	-0.66	1	1112.52
SRVIPIAPLN	-0.89	Non-Toxin	0	0.68	-0.39	1	1079.45
RVIPIAPLNP	-0.7	Non-Toxin	0.02	0.6	-0.42	1	1089.49
VIPIAPLNPR	-0.79	Non-Toxin	0.02	0.6	-0.42	1	1089.49
IPIAPLNPRR	-0.95	Non-Toxin	-0.21	-0.27	0.03	2	1146.54
PIAPLNPRRT	-1.16	Non-Toxin	-0.3	-0.79	0.17	2	1134.48
IAPLNPRRTC	-0.92	Non-Toxin	-0.29	-0.38	0.07	2	1140.5
APLNPRRTCV	-0.84	Non-Toxin	-0.31	-0.41	0.1	2	1126.47
PLNPRRTCVR	-0.91	Non-Toxin	-0.51	-1.04	0.45	3	1211.58
LNPRRTCVRP	-0.68	Non-Toxin	-0.51	-1.04	0.45	3	1211.58
NPRRTCVRPV	-0.64	Non-Toxin	-0.51	-1	0.48	3	1197.55
PRRTCVRPVW	-1.13	Non-Toxin	-0.41	-0.74	0.12	3	1269.66
RRTCVRPVWA	-0.97	Non-Toxin	-0.38	-0.4	0.07	3	1243.62
RTCVRPVWAS	-0.87	Non-Toxin	-0.23	-0.03	-0.2	2	1174.51
TCVRPVWASS	-0.76	Non-Toxin	-0.08	0.34	-0.47	1	1105.4
CVRPVWASSA	-0.75	Non-Toxin	-0.04	0.59	-0.48	1	1075.37
VRPVWASSAF	-1.01	Non-Toxin	0.02	0.62	-0.63	1	1119.41
RPVWASSAFA	-1.04	Non-Toxin	-0.01	0.38	-0.53	1	1091.35
PVWASSAFAR	-1.29	Non-Toxin	-0.01	0.38	-0.53	1	1091.35
VWASSAFARH	-1.14	Non-Toxin	-0.04	0.22	-0.58	1.5	1131.38
WASSAFARHY	-0.94	Non-Toxin	-0.09	-0.33	-0.66	1.5	1195.42
>Anaero2CP1_264
VDRDEVVGRAERGEVPRFVRPAPRTLPHVVRVVRRAGAPRNQAEPAVAFQDPPRQRAPAAQHPRCR
Peptide Sequence	SVM score	Prediction	Hydrophobicity	Hydropathicity	Hydrophilicity	Charge	Mol wt
VDRDEVVGRA	-0.97	Non-Toxin	-0.35	-0.55	1	-1	1115.34
DRDEVVGRAE	-0.8	Non-Toxin	-0.47	-1.32	1.45	-2	1145.32
RDEVVGRAER	-0.92	Non-Toxin	-0.57	-1.42	1.45	0	1186.42
DEVVGRAERG	-0.92	Non-Toxin	-0.38	-1.01	1.15	-1	1087.29
EVVGRAERGE	-1.19	Non-Toxin	-0.37	-1.01	1.15	-1	1101.32
VVGRAERGEV	-1.19	Non-Toxin	-0.26	-0.24	0.7	0	1071.34
VGRAERGEVP	-1.28	Non-Toxin	-0.32	-0.82	0.85	0	1069.32
GRAERGEVPR	-1.46	Non-Toxin	-0.55	-1.69	1.3	1	1126.37
RAERGEVPRF	-1.6	Non-Toxin	-0.5	-1.37	1.05	1	1216.49
AERGEVPRFV	-1.68	Non-Toxin	-0.27	-0.5	0.6	0	1159.44
ERGEVPRFVR	-1.81	Non-Toxin	-0.47	-1.13	0.95	1	1244.55
RGEVPRFVRP	-1.36	Non-Toxin	-0.42	-0.94	0.65	2	1212.55
GEVPRFVRPA	-1.44	Non-Toxin	-0.22	-0.31	0.3	1	1127.44
EVPRFVRPAP	-1.33	Non-Toxin	-0.24	-0.43	0.3	1	1167.5
VPRFVRPAPR	-1.32	Non-Toxin	-0.35	-0.53	0.3	3	1194.57
PRFVRPAPRT	-1.3	Non-Toxin	-0.43	-1.02	0.41	3	1196.54
RFVRPAPRTL	-1.34	Non-Toxin	-0.37	-0.48	0.23	3	1212.59
FVRPAPRTLP	-1.38	Non-Toxin	-0.2	-0.19	-0.07	2	1153.52
VRPAPRTLPH	-1.43	Non-Toxin	-0.3	-0.79	0.13	2.5	1143.49
RPAPRTLPHV	-1.55	Non-Toxin	-0.3	-0.79	0.13	2.5	1143.49
PAPRTLPHVV	-1.67	Non-Toxin	-0.07	0.08	-0.32	1.5	1086.44
APRTLPHVVR	-1.63	Non-Toxin	-0.24	-0.21	-0.02	2.5	1145.51
PRTLPHVVRV	-1.72	Non-Toxin	-0.21	0.03	-0.12	2.5	1173.57
RTLPHVVRVV	-1.45	Non-Toxin	-0.15	0.61	-0.27	2.5	1175.59
TLPHVVRVVR	-1.37	Non-Toxin	-0.15	0.61	-0.27	2.5	1175.59
LPHVVRVVRR	-1.38	Non-Toxin	-0.31	0.23	0.07	3.5	1230.67
PHVVRVVRRA	-1.31	Non-Toxin	-0.33	0.03	0.2	3.5	1188.58
HVVRVVRRAG	-1.27	Non-Toxin	-0.31	0.15	0.2	3.5	1148.52
VVRVVRRAGA	-1.2	Non-Toxin	-0.25	0.65	0.2	3	1082.45
VRVVRRAGAP	-1.18	Non-Toxin	-0.31	0.07	0.35	3	1080.43
RVVRRAGAPR	-1.41	Non-Toxin	-0.54	-0.8	0.8	4	1137.48
VVRRAGAPRN	-1.09	Non-Toxin	-0.42	-0.7	0.52	3	1095.4
VRRAGAPRNQ	-1.12	Non-Toxin	-0.55	-1.47	0.69	3	1124.4
RRAGAPRNQA	-1.16	Non-Toxin	-0.58	-1.71	0.79	3	1096.34
RAGAPRNQAE	-1.05	Non-Toxin	-0.46	-1.61	0.79	1	1069.27
AGAPRNQAEP	-1.17	Non-Toxin	-0.29	-1.32	0.49	0	1010.2
GAPRNQAEPA	-1.26	Non-Toxin	-0.29	-1.32	0.49	0	1010.2
APRNQAEPAV	-1.43	Non-Toxin	-0.26	-0.86	0.34	0	1052.28
PRNQAEPAVA	-1.42	Non-Toxin	-0.26	-0.86	0.34	0	1052.28
RNQAEPAVAF	-1.27	Non-Toxin	-0.19	-0.42	0.09	0	1102.34
NQAEPAVAFQ	-1.45	Non-Toxin	-0.08	-0.32	-0.19	-1	1074.29
QAEPAVAFQD	-1.6	Non-Toxin	-0.09	-0.32	0.09	-2	1075.27
AEPAVAFQDP	-1.44	Non-Toxin	-0.03	-0.13	0.07	-2	1044.25
EPAVAFQDPP	-1.33	Non-Toxin	-0.06	-0.47	0.12	-2	1070.29
PAVAFQDPPR	-1.53	Non-Toxin	-0.17	-0.57	0.12	0	1097.36
AVAFQDPPRQ	-1.33	Non-Toxin	-0.24	-0.76	0.14	0	1128.38
VAFQDPPRQR	-1.25	Non-Toxin	-0.44	-1.39	0.49	1	1213.49
AFQDPPRQRA	-1.09	Non-Toxin	-0.47	-1.63	0.59	1	1185.43
FQDPPRQRAP	-1.03	Non-Toxin	-0.5	-1.97	0.64	1	1211.47
QDPPRQRAPA	-1.01	Non-Toxin	-0.53	-2.07	0.84	1	1135.37
DPPRQRAPAA	-0.83	Non-Toxin	-0.44	-1.54	0.77	1	1078.31
PPRQRAPAAQ	-0.85	Non-Toxin	-0.44	-1.54	0.49	2	1091.36
PRQRAPAAQH	-1.09	Non-Toxin	-0.47	-1.7	0.44	2.5	1131.39
RQRAPAAQHP	-0.45	Non-Toxin	-0.47	-1.7	0.44	2.5	1131.39
QRAPAAQHPR	-0.72	Non-Toxin	-0.47	-1.7	0.44	2.5	1131.39
RAPAAQHPRC	-0.57	Non-Toxin	-0.4	-1.1	0.32	2.5	1106.39
APAAQHPRCR	-0.42	Non-Toxin	-0.4	-1.1	0.32	2.5	1106.39
>Anaero2CP1_341
MAGRSRCSATSRLSASNVSRLPTLIAWMRAPPFPVHALYAPNRHLLPKVRTLLDHLSEVLERRRPRVGRRPAAG
Peptide Sequence	SVM score	Prediction	Hydrophobicity	Hydropathicity	Hydrophilicity	Charge	Mol wt
MAGRSRCSAT	-0.63	Non-Toxin	-0.33	-0.37	0.29	2	1039.31
AGRSRCSATS	-0.58	Non-Toxin	-0.38	-0.64	0.45	2	995.19
GRSRCSATSR	-0.62	Non-Toxin	-0.58	-1.27	0.8	3	1080.3
RSRCSATSRL	-0.6	Non-Toxin	-0.54	-0.85	0.62	3	1136.41
SRCSATSRLS	-0.57	Non-Toxin	-0.39	-0.48	0.35	2	1067.3
RCSATSRLSA	-0.74	Non-Toxin	-0.34	-0.22	0.27	2	1051.3
CSATSRLSAS	-0.78	Non-Toxin	-0.19	0.15	0	1	982.19
SATSRLSASN	-0.93	Non-Toxin	-0.26	-0.45	0.12	1	993.16
ATSRLSASNV	-0.94	Non-Toxin	-0.18	0.05	-0.06	1	1005.22
TSRLSASNVS	-0.99	Non-Toxin	-0.23	-0.21	0.02	1	1021.22
SRLSASNVSR	-0.69	Non-Toxin	-0.39	-0.59	0.36	2	1076.3
RLSASNVSRL	-0.83	Non-Toxin	-0.31	-0.13	0.15	2	1102.39
LSASNVSRLP	-1.01	Non-Toxin	-0.14	0.16	-0.15	1	1043.32
SASNVSRLPT	-1.21	Non-Toxin	-0.21	-0.29	-0.01	1	1031.26
ASNVSRLPTL	-1.26	Non-Toxin	-0.13	0.17	-0.22	1	1057.35
SNVSRLPTLI	-1.26	Non-Toxin	-0.08	0.44	-0.35	1	1099.44
NVSRLPTLIA	-1.3	Non-Toxin	-0.03	0.7	-0.43	1	1083.44
VSRLPTLIAW	-1.17	Non-Toxin	0.07	0.96	-0.79	1	1155.55
SRLPTLIAWM	-1.28	Non-Toxin	0.04	0.73	-0.77	1	1187.61
RLPTLIAWMR	-1.76	Non-Toxin	-0.11	0.36	-0.5	2	1256.72
LPTLIAWMRA	-1.63	Non-Toxin	0.09	0.99	-0.85	1	1171.61
PTLIAWMRAP	-1.55	Non-Toxin	0.03	0.45	-0.67	1	1155.56
TLIAWMRAPP	-1.27	Non-Toxin	0.03	0.45	-0.67	1	1155.56
LIAWMRAPPF	-1.29	Non-Toxin	0.11	0.8	-0.88	1	1201.63
IAWMRAPPFP	-1.15	Non-Toxin	0.05	0.26	-0.7	1	1185.58
AWMRAPPFPV	-1.35	Non-Toxin	0.03	0.23	-0.67	1	1171.55
WMRAPPFPVH	-1.45	Non-Toxin	-0.03	-0.27	-0.67	1.5	1237.62
MRAPPFPVHA	-1.21	Non-Toxin	-0.05	0	-0.38	1.5	1122.48
RAPPFPVHAL	-0.82	Non-Toxin	-0.02	0.19	-0.43	1.5	1104.45
APPFPVHALY	-0.74	Non-Toxin	0.16	0.51	-0.96	0.5	1111.44
PPFPVHALYA	-0.82	Non-Toxin	0.16	0.51	-0.96	0.5	1111.44
PFPVHALYAP	-0.95	Non-Toxin	0.16	0.51	-0.96	0.5	1111.44
FPVHALYAPN	-0.8	Non-Toxin	0.1	0.32	-0.94	0.5	1128.43
PVHALYAPNR	-0.73	Non-Toxin	-0.14	-0.41	-0.39	1.5	1137.44
VHALYAPNRH	-0.56	Non-Toxin	-0.17	-0.57	-0.44	2	1177.47
HALYAPNRHL	-0.48	Non-Toxin	-0.17	-0.61	-0.47	2	1191.5
ALYAPNRHLL	-0.57	Non-Toxin	-0.08	0.09	-0.6	1.5	1167.52
LYAPNRHLLP	-0.76	Non-Toxin	-0.11	-0.25	-0.55	1.5	1193.56
YAPNRHLLPK	-0.92	Non-Toxin	-0.27	-1.02	-0.07	2.5	1208.57
APNRHLLPKV	-0.82	Non-Toxin	-0.22	-0.47	0.01	2.5	1144.53
PNRHLLPKVR	-0.84	Non-Toxin	-0.42	-1.1	0.36	3.5	1229.64
NRHLLPKVRT	-0.9	Non-Toxin	-0.43	-1.01	0.32	3.5	1233.63
RHLLPKVRTL	-1.15	Non-Toxin	-0.31	-0.28	0.12	3.5	1232.69
HLLPKVRTLL	-1.24	Non-Toxin	-0.08	0.55	-0.36	2.5	1189.67
LLPKVRTLLD	-1.5	Non-Toxin	-0.12	0.52	-0.01	1	1167.61
LPKVRTLLDH	-1.46	Non-Toxin	-0.21	-0.18	0.12	1.5	1191.59
PKVRTLLDHL	-1.29	Non-Toxin	-0.21	-0.18	0.12	1.5	1191.59
KVRTLLDHLS	-1.4	Non-Toxin	-0.23	-0.1	0.15	1.5	1181.55
VRTLLDHLSE	-1.3	Non-Toxin	-0.18	-0.06	0.15	-0.5	1182.49
RTLLDHLSEV	-1.36	Non-Toxin	-0.18	-0.06	0.15	-0.5	1182.49
TLLDHLSEVL	-1.43	Non-Toxin	0.05	0.77	-0.33	-1.5	1139.47
LLDHLSEVLE	-1.36	Non-Toxin	0	0.49	0.01	-2.5	1167.48
LDHLSEVLER	-1.4	Non-Toxin	-0.23	-0.34	0.49	-1.5	1210.5
DHLSEVLERR	-1.42	Non-Toxin	-0.45	-1.17	0.97	-0.5	1253.52
HLSEVLERRR	-1.37	Non-Toxin	-0.56	-1.27	0.97	1.5	1294.62
LSEVLERRRP	-1.26	Non-Toxin	-0.53	-1.11	1.02	1	1254.59
SEVLERRRPR	-1.48	Non-Toxin	-0.75	-1.94	1.5	2	1297.61
EVLERRRPRV	-1.68	Non-Toxin	-0.67	-1.44	1.32	2	1309.67
VLERRRPRVG	-1.72	Non-Toxin	-0.6	-1.13	1.02	3	1237.61
LERRRPRVGR	-1.48	Non-Toxin	-0.83	-2	1.47	4	1294.66
ERRRPRVGRR	-1.23	Non-Toxin	-1.05	-2.83	1.95	5	1337.68
RRRPRVGRRP	-0.82	Non-Toxin	-1	-2.64	1.65	6	1305.68
RRPRVGRRPA	-0.97	Non-Toxin	-0.8	-2.01	1.3	5	1220.57
RPRVGRRPAA	-1.03	Non-Toxin	-0.6	-1.38	0.95	4	1135.46
PRVGRRPAAG	-1.18	Non-Toxin	-0.41	-0.97	0.65	3	1036.33
>Myxo_stip99
VVTLEGKVGRAGGRAESRAVWRVSSG
Peptide Sequence	SVM score	Prediction	Hydrophobicity	Hydropathicity	Hydrophilicity	Charge	Mol wt
VVTLEGKVGR	-1.13	Non-Toxin	-0.12	0.3	0.23	1	1057.41
VTLEGKVGRA	-1.04	Non-Toxin	-0.15	0.06	0.33	1	1029.35
TLEGKVGRAG	-0.93	Non-Toxin	-0.19	-0.4	0.48	1	987.27
LEGKVGRAGG	-0.96	Non-Toxin	-0.15	-0.37	0.52	1	943.22
EGKVGRAGGR	-0.83	Non-Toxin	-0.38	-1.2	1	2	986.24
GKVGRAGGRA	-0.76	Non-Toxin	-0.29	-0.67	0.65	3	928.2
KVGRAGGRAE	-0.74	Non-Toxin	-0.37	-0.98	0.95	2	1000.26
VGRAGGRAES	-0.72	Non-Toxin	-0.29	-0.67	0.68	1	959.16
GRAGGRAESR	-0.71	Non-Toxin	-0.52	-1.54	1.13	2	1016.21
RAGGRAESRA	-0.69	Non-Toxin	-0.51	-1.32	1.08	2	1030.23
AGGRAESRAV	-0.75	Non-Toxin	-0.28	-0.45	0.63	1	973.18
GGRAESRAVW	-0.9	Non-Toxin	-0.27	-0.72	0.34	1	1088.32
GRAESRAVWR	-0.83	Non-Toxin	-0.46	-1.13	0.64	2	1187.45
RAESRAVWRV	-0.94	Non-Toxin	-0.42	-0.67	0.49	2	1229.53
AESRAVWRVS	-1.18	Non-Toxin	-0.27	-0.3	0.22	1	1160.42
ESRAVWRVSS	-1.05	Non-Toxin	-0.32	-0.56	0.3	1	1176.42
SRAVWRVSSG	-1	Non-Toxin	-0.24	-0.25	0	2	1104.36
>Myxo_stip109
MRQENGVTRAASSRMSSFTLPAPRAL
Peptide Sequence	SVM score	Prediction	Hydrophobicity	Hydropathicity	Hydrophilicity	Charge	Mol wt
MRQENGVTRA	-1.09	Non-Toxin	-0.44	-1.27	0.57	1	1161.44
RQENGVTRAA	-0.79	Non-Toxin	-0.45	-1.28	0.65	1	1101.32
QENGVTRAAS	-0.81	Non-Toxin	-0.3	-0.91	0.38	0	1032.21
ENGVTRAASS	-0.73	Non-Toxin	-0.25	-0.64	0.39	0	991.15
NGVTRAASSR	-0.59	Non-Toxin	-0.37	-0.74	0.39	2	1018.22
GVTRAASSRM	-0.85	Non-Toxin	-0.28	-0.2	0.24	2	1035.31
VTRAASSRMS	-0.86	Non-Toxin	-0.32	-0.24	0.27	2	1065.33
TRAASSRMSS	-0.62	Non-Toxin	-0.4	-0.74	0.45	2	1053.27
RAASSRMSSF	-0.81	Non-Toxin	-0.32	-0.39	0.24	2	1099.34
AASSRMSSFT	-0.8	Non-Toxin	-0.16	-0.01	-0.1	1	1044.26
ASSRMSSFTL	-0.83	Non-Toxin	-0.13	0.19	-0.23	1	1086.35
SSRMSSFTLP	-0.89	Non-Toxin	-0.17	-0.15	-0.18	1	1112.39
SRMSSFTLPA	-1.2	Non-Toxin	-0.11	0.11	-0.26	1	1096.39
RMSSFTLPAP	-1.28	Non-Toxin	-0.1	0.03	-0.29	1	1106.43
MSSFTLPAPR	-1.48	Non-Toxin	-0.1	0.03	-0.29	1	1106.43
SSFTLPAPRA	-1.32	Non-Toxin	-0.1	0.02	-0.21	1	1046.31
SFTLPAPRAL	-1.39	Non-Toxin	-0.02	0.48	-0.42	1	1072.4
>Myxo_stip138
VSGTLLLRVRARWFNNAGLYFSGRSAAW
Peptide Sequence	SVM score	Prediction	Hydrophobicity	Hydropathicity	Hydrophilicity	Charge	Mol wt
VSGTLLLRVR	-1.39	Non-Toxin	-0.11	0.89	-0.25	2	1113.52
SGTLLLRVRA	-1.27	Non-Toxin	-0.14	0.65	-0.15	2	1085.46
GTLLLRVRAR	-1.32	Non-Toxin	-0.29	0.28	0.12	3	1154.57
TLLLRVRARW	-1.42	Non-Toxin	-0.27	0.23	-0.22	3	1283.73
LLLRVRARWF	-1.34	Non-Toxin	-0.19	0.58	-0.43	3	1329.8
LLRVRARWFN	-1.4	Non-Toxin	-0.31	-0.15	-0.23	3	1330.74
LRVRARWFNN	-1.18	Non-Toxin	-0.43	-0.88	-0.03	3	1331.68
RVRARWFNNA	-0.9	Non-Toxin	-0.45	-1.08	0.1	3	1289.59
VRARWFNNAG	-0.82	Non-Toxin	-0.26	-0.67	-0.2	2	1190.46
RARWFNNAGL	-0.83	Non-Toxin	-0.26	-0.71	-0.23	2	1204.49
ARWFNNAGLY	-0.75	Non-Toxin	-0.09	-0.39	-0.76	1	1211.48
RWFNNAGLYF	-0.67	Non-Toxin	-0.05	-0.29	-0.96	1	1287.58
WFNNAGLYFS	-0.77	Non-Toxin	0.1	0.08	-1.23	0	1218.47
FNNAGLYFSG	-0.72	Non-Toxin	0.08	0.13	-0.89	0	1089.31
NNAGLYFSGR	-0.52	Non-Toxin	-0.16	-0.6	-0.34	1	1098.32
NAGLYFSGRS	-0.47	Non-Toxin	-0.12	-0.33	-0.33	1	1071.29
AGLYFSGRSA	-0.78	Non-Toxin	-0.03	0.2	-0.4	1	1028.26
GLYFSGRSAA	-0.85	Non-Toxin	-0.03	0.2	-0.4	1	1028.26
LYFSGRSAAW	-0.69	Non-Toxin	-0.01	0.15	-0.74	1	1157.42
>Myxo_stip147
MPEGVEHFFPAFTHPPIWSTAARRGAGRR
Peptide Sequence	SVM score	Prediction	Hydrophobicity	Hydropathicity	Hydrophilicity	Charge	Mol wt
MPEGVEHFFP	-1.19	Non-Toxin	0.04	-0.21	-0.23	-1.5	1189.49
PEGVEHFFPA	-0.97	Non-Toxin	0.04	-0.22	-0.15	-1.5	1129.37
EGVEHFFPAF	-0.99	Non-Toxin	0.11	0.22	-0.4	-1.5	1179.43
GVEHFFPAFT	-1.08	Non-Toxin	0.15	0.5	-0.74	-0.5	1151.42
VEHFFPAFTH	-0.94	Non-Toxin	0.09	0.22	-0.79	0	1231.51
EHFFPAFTHP	-0.58	Non-Toxin	0.03	-0.36	-0.64	0	1229.49
HFFPAFTHPP	-0.54	Non-Toxin	0.09	-0.17	-0.94	1	1197.49
FFPAFTHPPI	-0.53	Non-Toxin	0.2	0.6	-1.07	0.5	1173.51
FPAFTHPPIW	-0.37	Non-Toxin	0.18	0.23	-1.16	0.5	1212.55
PAFTHPPIWS	-0.43	Non-Toxin	0.09	-0.13	-0.88	0.5	1152.45
AFTHPPIWST	-0.3	Non-Toxin	0.08	-0.04	-0.92	0.5	1156.44
FTHPPIWSTA	-0.26	Non-Toxin	0.08	-0.04	-0.92	0.5	1156.44
THPPIWSTAA	-0.27	Non-Toxin	0.04	-0.14	-0.72	0.5	1080.34
HPPIWSTAAR	-0.22	Non-Toxin	-0.11	-0.52	-0.38	1.5	1135.42
PPIWSTAARR	-0.58	Non-Toxin	-0.25	-0.65	-0.03	2	1154.46
PIWSTAARRG	-0.92	Non-Toxin	-0.23	-0.53	-0.03	2	1114.4
IWSTAARRGA	-0.95	Non-Toxin	-0.19	-0.19	-0.08	2	1088.36
WSTAARRGAG	-1.23	Non-Toxin	-0.25	-0.68	0.1	2	1032.25
STAARRGAGR	-1.04	Non-Toxin	-0.46	-1.04	0.74	3	1002.22
TAARRGAGRR	-0.97	Non-Toxin	-0.61	-1.41	1.01	4	1071.33
>Myxo_stip158
MQIKTKVRGGPRGCGGGSTTIGGVRTQLP
Peptide Sequence	SVM score	Prediction	Hydrophobicity	Hydropathicity	Hydrophilicity	Charge	Mol wt
MQIKTKVRGG	-1.48	Non-Toxin	-0.3	-0.67	0.42	3	1117.53
QIKTKVRGGP	-1.14	Non-Toxin	-0.33	-1.02	0.55	3	1083.45
IKTKVRGGPR	-1.3	Non-Toxin	-0.44	-1.12	0.83	4	1111.5
KTKVRGGPRG	-1.19	Non-Toxin	-0.49	-1.61	1.01	4	1055.39
TKVRGGPRGC	-1.04	Non-Toxin	-0.38	-0.97	0.61	3	1030.35
KVRGGPRGCG	-0.85	Non-Toxin	-0.35	-0.94	0.65	3	986.3
VRGGPRGCGG	-0.7	Non-Toxin	-0.22	-0.59	0.35	2	915.18
RGGPRGCGGG	-0.58	Non-Toxin	-0.26	-1.05	0.5	2	873.1
GGPRGCGGGS	-0.62	Non-Toxin	-0.11	-0.68	0.23	1	803.99
GPRGCGGGST	-0.71	Non-Toxin	-0.14	-0.71	0.19	1	848.04
PRGCGGGSTT	-0.74	Non-Toxin	-0.18	-0.74	0.15	1	892.09
RGCGGGSTTI	-0.61	Non-Toxin	-0.1	-0.13	-0.03	1	908.14
GCGGGSTTIG	-0.69	Non-Toxin	0.1	0.28	-0.33	0	809.01
CGGGSTTIGG	-0.67	Non-Toxin	0.1	0.28	-0.33	0	809.01
GGGSTTIGGV	-0.76	Non-Toxin	0.15	0.45	-0.38	0	805.01
GGSTTIGGVR	-0.99	Non-Toxin	-0.05	0.04	-0.08	1	904.14
GSTTIGGVRT	-1.13	Non-Toxin	-0.08	0.01	-0.12	1	948.19
STTIGGVRTQ	-1.29	Non-Toxin	-0.17	-0.3	-0.1	1	1019.27
TTIGGVRTQL	-1.47	Non-Toxin	-0.09	0.16	-0.31	1	1045.36
TIGGVRTQLP	-1.54	Non-Toxin	-0.08	0.07	-0.27	1	1041.37
>Myxo_stip166
MSRRLLVSSRRSWPRARAGVVPRFFRVVMP
Peptide Sequence	SVM score	Prediction	Hydrophobicity	Hydropathicity	Hydrophilicity	Charge	Mol wt
MSRRLLVSSR	-0.85	Non-Toxin	-0.42	-0.22	0.35	3	1204.59
SRRLLVSSRR	-0.93	Non-Toxin	-0.62	-0.86	0.78	4	1229.58
RRLLVSSRRS	-1.05	Non-Toxin	-0.62	-0.86	0.78	4	1229.58
RLLVSSRRSW	-1.03	Non-Toxin	-0.41	-0.5	0.14	3	1259.61
LLVSSRRSWP	-0.87	Non-Toxin	-0.24	-0.21	-0.16	2	1200.54
LVSSRRSWPR	-1.14	Non-Toxin	-0.47	-1.04	0.32	3	1243.56
VSSRRSWPRA	-1.08	Non-Toxin	-0.5	-1.24	0.45	3	1201.47
SSRRSWPRAR	-1.12	Non-Toxin	-0.73	-2.11	0.9	4	1258.52
SRRSWPRARA	-1.09	Non-Toxin	-0.68	-1.85	0.82	4	1242.52
RRSWPRARAG	-1.06	Non-Toxin	-0.63	-1.81	0.79	4	1212.5
RSWPRARAGV	-1.08	Non-Toxin	-0.4	-0.94	0.34	3	1155.45
SWPRARAGVV	-1.13	Non-Toxin	-0.17	-0.07	-0.11	2	1098.4
WPRARAGVVP	-1.1	Non-Toxin	-0.15	-0.15	-0.14	2	1108.44
PRARAGVVPR	-1.23	Non-Toxin	-0.37	-0.51	0.5	3	1078.41
RARAGVVPRF	-1.22	Non-Toxin	-0.3	-0.07	0.25	3	1128.47
ARAGVVPRFF	-1.33	Non-Toxin	-0.06	0.66	-0.3	2	1119.46
RAGVVPRFFR	-1.43	Non-Toxin	-0.26	0.03	0.05	3	1204.57
AGVVPRFFRV	-1.67	Non-Toxin	-0.03	0.9	-0.4	2	1147.52
GVVPRFFRVV	-1.55	Non-Toxin	0	1.14	-0.5	2	1175.58
VVPRFFRVVM	-1.27	Non-Toxin	0.01	1.37	-0.63	2	1249.72
VPRFFRVVMP	-1.65	Non-Toxin	-0.06	0.79	-0.48	2	1247.7
>Myxo_stip196
VSTTLISSGKPPPQSMREAFSFPWARLPFVPR
Peptide Sequence	SVM score	Prediction	Hydrophobicity	Hydropathicity	Hydrophilicity	Charge	Mol wt
VSTTLISSGK	-0.9	Non-Toxin	-0.03	0.44	-0.2	1	992.28
STTLISSGKP	-0.81	Non-Toxin	-0.09	-0.14	-0.05	1	990.26
TTLISSGKPP	-0.61	Non-Toxin	-0.07	-0.22	-0.08	1	1000.3
TLISSGKPPP	-0.62	Non-Toxin	-0.06	-0.31	-0.04	1	996.31
LISSGKPPPQ	-0.58	Non-Toxin	-0.11	-0.59	0.02	1	1023.34
ISSGKPPPQS	-0.46	Non-Toxin	-0.19	-1.05	0.23	1	997.25
SSGKPPPQSM	-0.3	Non-Toxin	-0.24	-1.31	0.28	1	1015.28
SGKPPPQSMR	-0.74	Non-Toxin	-0.39	-1.68	0.55	2	1084.39
GKPPPQSMRE	-0.57	Non-Toxin	-0.42	-1.95	0.82	1	1126.43
KPPPQSMREA	-0.63	Non-Toxin	-0.41	-1.73	0.77	1	1140.45
PPPQSMREAF	-0.58	Non-Toxin	-0.24	-1.06	0.22	0	1159.45
PPQSMREAFS	-0.86	Non-Toxin	-0.26	-0.98	0.25	0	1149.41
PQSMREAFSF	-1.06	Non-Toxin	-0.19	-0.54	0	0	1199.47
QSMREAFSFP	-0.74	Non-Toxin	-0.19	-0.54	0	0	1199.47
SMREAFSFPW	-0.86	Non-Toxin	-0.09	-0.28	-0.36	0	1257.55
MREAFSFPWA	-1.12	Non-Toxin	-0.04	-0.02	-0.44	0	1241.55
REAFSFPWAR	-0.85	Non-Toxin	-0.24	-0.66	-0.01	1	1266.54
EAFSFPWARL	-1.15	Non-Toxin	-0.01	0.17	-0.49	0	1223.52
AFSFPWARLP	-1.19	Non-Toxin	0.05	0.36	-0.79	1	1191.52
FSFPWARLPF	-1.2	Non-Toxin	0.08	0.46	-0.99	1	1267.62
SFPWARLPFV	-1.15	Non-Toxin	0.07	0.6	-0.89	1	1219.58
FPWARLPFVP	-1.2	Non-Toxin	0.09	0.52	-0.92	1	1229.62
PWARLPFVPR	-1.56	Non-Toxin	-0.14	-0.21	-0.37	2	1238.63
>Myxo_stip248
MRCVPKQERRNQAWRLKRFTKDSTMPLLSESRLAWFG
Peptide Sequence	SVM score	Prediction	Hydrophobicity	Hydropathicity	Hydrophilicity	Charge	Mol wt
MRCVPKQERR	-1.54	Non-Toxin	-0.69	-1.74	1.14	3	1302.71
RCVPKQERRN	-0.99	Non-Toxin	-0.78	-2.28	1.29	3	1285.62
CVPKQERRNQ	-1.02	Non-Toxin	-0.68	-2.18	1.01	2	1257.57
VPKQERRNQA	-1.21	Non-Toxin	-0.65	-2.25	1.06	2	1225.51
PKQERRNQAW	-1.04	Non-Toxin	-0.67	-2.76	0.87	2	1312.59
KQERRNQAWR	-0.96	Non-Toxin	-0.84	-3.05	1.17	3	1371.66
QERRNQAWRL	-1.15	Non-Toxin	-0.68	-2.28	0.69	2	1356.65
ERRNQAWRLK	-1.36	Non-Toxin	-0.72	-2.32	0.97	3	1356.69
RRNQAWRLKR	-0.92	Non-Toxin	-0.83	-2.42	0.97	5	1383.76
RNQAWRLKRF	-0.94	Non-Toxin	-0.59	-1.69	0.42	4	1374.75
NQAWRLKRFT	-1.02	Non-Toxin	-0.44	-1.31	0.08	3	1319.67
QAWRLKRFTK	-1.18	Non-Toxin	-0.48	-1.35	0.36	4	1333.74
AWRLKRFTKD	-1.2	Non-Toxin	-0.49	-1.35	0.64	3	1320.69
WRLKRFTKDS	-1.42	Non-Toxin	-0.54	-1.61	0.72	3	1336.69
RLKRFTKDST	-1.5	Non-Toxin	-0.59	-1.59	1.02	3	1251.58
LKRFTKDSTM	-1.08	Non-Toxin	-0.39	-0.95	0.59	2	1226.59
KRFTKDSTMP	-1.31	Non-Toxin	-0.45	-1.49	0.77	2	1210.54
RFTKDSTMPL	-1.44	Non-Toxin	-0.29	-0.72	0.29	1	1195.53
FTKDSTMPLL	-1.61	Non-Toxin	-0.06	0.11	-0.19	0	1152.51
TKDSTMPLLS	-1.61	Non-Toxin	-0.14	-0.25	0.09	0	1092.41
KDSTMPLLSE	-1.34	Non-Toxin	-0.19	-0.53	0.43	-1	1120.42
DSTMPLLSES	-1.27	Non-Toxin	-0.1	-0.22	0.16	-2	1079.32
STMPLLSESR	-1	Non-Toxin	-0.21	-0.32	0.16	0	1120.42
TMPLLSESRL	-0.9	Non-Toxin	-0.13	0.14	-0.05	0	1146.51
MPLLSESRLA	-1.39	Non-Toxin	-0.09	0.39	-0.06	0	1116.48
PLLSESRLAW	-0.96	Non-Toxin	-0.08	0.11	-0.27	0	1171.5
LLSESRLAWF	-0.95	Non-Toxin	-0.01	0.55	-0.52	0	1221.56
LSESRLAWFG	-1.03	Non-Toxin	-0.05	0.13	-0.34	0	1165.45
>Myxo_stip360
MRTDARSPRRRQLRWGDVHHRPQHGLRGPQSSILRVHAPRFFQSLQRTR
Peptide Sequence	SVM score	Prediction	Hydrophobicity	Hydropathicity	Hydrophilicity	Charge	Mol wt
MRTDARSPRR	-1.43	Non-Toxin	-0.78	-2.09	1.31	3	1245.54
RTDARSPRRR	-1.11	Non-Toxin	-0.98	-2.73	1.74	4	1270.53
TDARSPRRRQ	-0.95	Non-Toxin	-0.87	-2.63	1.46	3	1242.48
DARSPRRRQL	-1.17	Non-Toxin	-0.8	-2.18	1.32	3	1254.54
ARSPRRRQLR	-1.27	Non-Toxin	-0.9	-2.28	1.32	5	1295.64
RSPRRRQLRW	-1.18	Non-Toxin	-0.89	-2.55	1.03	5	1410.78
SPRRRQLRWG	-1.29	Non-Toxin	-0.7	-2.14	0.73	4	1311.65
PRRRQLRWGD	-1.39	Non-Toxin	-0.75	-2.41	1	3	1339.66
RRRQLRWGDV	-1.08	Non-Toxin	-0.68	-1.83	0.85	3	1341.68
RRQLRWGDVH	-1.17	Non-Toxin	-0.55	-1.7	0.5	2.5	1322.64
RQLRWGDVHH	-1.17	Non-Toxin	-0.41	-1.57	0.15	2	1303.6
QLRWGDVHHR	-1.08	Non-Toxin	-0.41	-1.57	0.15	2	1303.6
LRWGDVHHRP	-0.77	Non-Toxin	-0.35	-1.38	0.13	2	1272.58
RWGDVHHRPQ	-0.73	Non-Toxin	-0.47	-2.11	0.33	2	1287.55
WGDVHHRPQH	-0.63	Non-Toxin	-0.34	-1.98	-0.02	1.5	1268.51
GDVHHRPQHG	-0.62	Non-Toxin	-0.36	-1.93	0.32	1.5	1139.35
DVHHRPQHGL	-0.61	Non-Toxin	-0.32	-1.51	0.14	1.5	1195.46
VHHRPQHGLR	-0.71	Non-Toxin	-0.42	-1.61	0.14	3.5	1236.56
HHRPQHGLRG	-0.66	Non-Toxin	-0.46	-2.07	0.29	3.5	1194.48
HRPQHGLRGP	-0.62	Non-Toxin	-0.43	-1.91	0.34	3	1154.45
RPQHGLRGPQ	-0.88	Non-Toxin	-0.46	-1.94	0.41	2.5	1145.44
PQHGLRGPQS	-0.9	Non-Toxin	-0.31	-1.57	0.14	1.5	1076.33
QHGLRGPQSS	-0.69	Non-Toxin	-0.33	-1.49	0.17	1.5	1066.29
HGLRGPQSSI	-0.87	Non-Toxin	-0.19	-0.69	-0.03	1.5	1051.32
GLRGPQSSIL	-0.85	Non-Toxin	-0.09	0.01	-0.16	1	1027.34
LRGPQSSILR	-1	Non-Toxin	-0.28	-0.4	0.14	2	1126.47
RGPQSSILRV	-1.03	Non-Toxin	-0.28	-0.36	0.17	2	1112.44
GPQSSILRVH	-1	Non-Toxin	-0.15	-0.23	-0.18	1.5	1093.4
PQSSILRVHA	-0.97	Non-Toxin	-0.14	-0.01	-0.23	1.5	1107.42
QSSILRVHAP	-0.92	Non-Toxin	-0.14	-0.01	-0.23	1.5	1107.42
SSILRVHAPR	-1.34	Non-Toxin	-0.25	-0.11	0.05	2.5	1135.47
SILRVHAPRF	-1.49	Non-Toxin	-0.16	0.25	-0.23	2.5	1195.57
ILRVHAPRFF	-1.29	Non-Toxin	-0.07	0.61	-0.51	2.5	1255.67
LRVHAPRFFQ	-1.3	Non-Toxin	-0.21	-0.19	-0.31	2.5	1270.64
RVHAPRFFQS	-1.15	Non-Toxin	-0.29	-0.65	-0.1	2.5	1244.55
VHAPRFFQSL	-1.11	Non-Toxin	-0.06	0.18	-0.58	1.5	1201.53
HAPRFFQSLQ	-1.02	Non-Toxin	-0.19	-0.59	-0.41	1.5	1230.53
APRFFQSLQR	-1.08	Non-Toxin	-0.32	-0.72	-0.06	2	1249.57
PRFFQSLQRT	-1.08	Non-Toxin	-0.37	-0.97	-0.05	2	1279.6
RFFQSLQRTR	-0.54	Non-Toxin	-0.54	-1.26	0.25	3	1338.67
>Myxo_xan9
VDRRSTESALRTRVTRSSGL
Peptide Sequence	SVM score	Prediction	Hydrophobicity	Hydropathicity	Hydrophilicity	Charge	Mol wt
VDRRSTESAL	-0.98	Non-Toxin	-0.42	-0.85	0.84	0	1133.35
DRRSTESALR	-1.2	Non-Toxin	-0.65	-1.72	1.29	1	1190.4
RRSTESALRT	-1.12	Non-Toxin	-0.6	-1.44	0.95	2	1176.42
RSTESALRTR	-0.78	Non-Toxin	-0.6	-1.44	0.95	2	1176.42
STESALRTRV	-0.9	Non-Toxin	-0.37	-0.57	0.5	1	1119.37
TESALRTRVT	-0.98	Non-Toxin	-0.36	-0.56	0.43	1	1133.4
ESALRTRVTR	-0.64	Non-Toxin	-0.52	-0.94	0.77	2	1188.48
SALRTRVTRS	-0.62	Non-Toxin	-0.48	-0.67	0.5	3	1146.44
ALRTRVTRSS	-0.46	Non-Toxin	-0.48	-0.67	0.5	3	1146.44
LRTRVTRSSG	-0.65	Non-Toxin	-0.49	-0.89	0.55	3	1132.42
RTRVTRSSGL	-0.55	Non-Toxin	-0.49	-0.89	0.55	3	1132.42
>Myxo_xan25
MNHPASLTLRPLAISRNRCSA
Peptide Sequence	SVM score	Prediction	Hydrophobicity	Hydropathicity	Hydrophilicity	Charge	Mol wt
MNHPASLTLR	-0.88	Non-Toxin	-0.17	-0.3	-0.28	1.5	1139.48
NHPASLTLRP	-0.83	Non-Toxin	-0.21	-0.65	-0.15	1.5	1105.4
HPASLTLRPL	-0.99	Non-Toxin	-0.09	0.08	-0.35	1.5	1104.46
PASLTLRPLA	-1.46	Non-Toxin	-0.03	0.58	-0.35	1	1038.39
ASLTLRPLAI	-1.29	Non-Toxin	0.06	1.19	-0.53	1	1054.44
SLTLRPLAIS	-1.45	Non-Toxin	0	0.93	-0.45	1	1070.44
LTLRPLAISR	-1.42	Non-Toxin	-0.15	0.56	-0.18	2	1139.55
TLRPLAISRN	-1.29	Non-Toxin	-0.26	-0.17	0.02	2	1140.49
LRPLAISRNR	-1.09	Non-Toxin	-0.42	-0.55	0.36	3	1195.57
RPLAISRNRC	-0.86	Non-Toxin	-0.47	-0.68	0.44	3	1185.54
PLAISRNRCS	-0.84	Non-Toxin	-0.32	-0.31	0.17	2	1116.43
LAISRNRCSA	-0.84	Non-Toxin	-0.29	0.03	0.12	2	1090.39
>Myxo_xan27
MRTTRFLSRRPSVLASSVGMT
Peptide Sequence	SVM score	Prediction	Hydrophobicity	Hydropathicity	Hydrophilicity	Charge	Mol wt
MRTTRFLSRR	-0.89	Non-Toxin	-0.63	-1.17	0.59	4	1323.71
RTTRFLSRRP	-0.38	Non-Toxin	-0.66	-1.52	0.72	4	1289.63
TTRFLSRRPS	-0.36	Non-Toxin	-0.51	-1.15	0.45	3	1220.52
TRFLSRRPSV	-0.54	Non-Toxin	-0.44	-0.66	0.34	3	1218.55
RFLSRRPSVL	-0.99	Non-Toxin	-0.37	-0.21	0.2	3	1230.61
FLSRRPSVLA	-1.12	Non-Toxin	-0.16	0.42	-0.15	2	1145.5
LSRRPSVLAS	-1.12	Non-Toxin	-0.25	0.06	0.13	2	1085.4
SRRPSVLASS	-0.91	Non-Toxin	-0.33	-0.4	0.34	2	1059.31
RRPSVLASSV	-0.88	Non-Toxin	-0.25	0.1	0.16	2	1071.37
RPSVLASSVG	-0.87	Non-Toxin	-0.06	0.51	-0.14	1	972.24
PSVLASSVGM	-0.95	Non-Toxin	0.14	1.15	-0.57	0	947.25
SVLASSVGMT	-1.03	Non-Toxin	0.13	1.24	-0.61	0	951.24
>Myxo_xan29
MNHPASLTLRPLAISRNRCSA
Peptide Sequence	SVM score	Prediction	Hydrophobicity	Hydropathicity	Hydrophilicity	Charge	Mol wt
MNHPASLTLR	-0.88	Non-Toxin	-0.17	-0.3	-0.28	1.5	1139.48
NHPASLTLRP	-0.83	Non-Toxin	-0.21	-0.65	-0.15	1.5	1105.4
HPASLTLRPL	-0.99	Non-Toxin	-0.09	0.08	-0.35	1.5	1104.46
PASLTLRPLA	-1.46	Non-Toxin	-0.03	0.58	-0.35	1	1038.39
ASLTLRPLAI	-1.29	Non-Toxin	0.06	1.19	-0.53	1	1054.44
SLTLRPLAIS	-1.45	Non-Toxin	0	0.93	-0.45	1	1070.44
LTLRPLAISR	-1.42	Non-Toxin	-0.15	0.56	-0.18	2	1139.55
TLRPLAISRN	-1.29	Non-Toxin	-0.26	-0.17	0.02	2	1140.49
LRPLAISRNR	-1.09	Non-Toxin	-0.42	-0.55	0.36	3	1195.57
RPLAISRNRC	-0.86	Non-Toxin	-0.47	-0.68	0.44	3	1185.54
PLAISRNRCS	-0.84	Non-Toxin	-0.32	-0.31	0.17	2	1116.43
LAISRNRCSA	-0.84	Non-Toxin	-0.29	0.03	0.12	2	1090.39
>Myxo_xan73
VQARTTPTPGPKQGARFTQTITT
Peptide Sequence	SVM score	Prediction	Hydrophobicity	Hydropathicity	Hydrophilicity	Charge	Mol wt
VQARTTPTPG	-1.15	Non-Toxin	-0.22	-0.77	0	1	1027.28
QARTTPTPGP	-0.92	Non-Toxin	-0.28	-1.35	0.15	1	1025.26
ARTTPTPGPK	-0.87	Non-Toxin	-0.32	-1.39	0.43	2	1025.3
RTTPTPGPKQ	-0.74	Non-Toxin	-0.41	-1.92	0.5	2	1082.36
TTPTPGPKQG	-0.66	Non-Toxin	-0.22	-1.51	0.2	1	983.23
TPTPGPKQGA	-0.8	Non-Toxin	-0.18	-1.26	0.19	1	953.2
PTPGPKQGAR	-0.91	Non-Toxin	-0.34	-1.64	0.53	2	1008.28
TPGPKQGARF	-0.81	Non-Toxin	-0.27	-1.2	0.28	2	1058.34
PGPKQGARFT	-0.87	Non-Toxin	-0.27	-1.2	0.28	2	1058.34
GPKQGARFTQ	-1.1	Non-Toxin	-0.33	-1.39	0.3	2	1089.36
PKQGARFTQT	-1.24	Non-Toxin	-0.37	-1.42	0.26	2	1133.41
KQGARFTQTI	-1.2	Non-Toxin	-0.29	-0.81	0.08	2	1149.46
QGARFTQTIT	-1.48	Non-Toxin	-0.19	-0.49	-0.26	1	1122.39
GARFTQTITT	-1.3	Non-Toxin	-0.14	-0.21	-0.32	1	1095.36
>Myxo_xan108
MAPPRAVRPARDVAGGAGGGQWPWP
Peptide Sequence	SVM score	Prediction	Hydrophobicity	Hydropathicity	Hydrophilicity	Charge	Mol wt
MAPPRAVRPA	-1.11	Non-Toxin	-0.22	-0.23	0.17	2	1065.42
APPRAVRPAR	-1.01	Non-Toxin	-0.42	-0.87	0.6	3	1090.41
PPRAVRPARD	-1.04	Non-Toxin	-0.52	-1.4	0.95	2	1134.42
PRAVRPARDV	-1.24	Non-Toxin	-0.46	-0.82	0.8	2	1136.44
RAVRPARDVA	-1.13	Non-Toxin	-0.42	-0.48	0.75	2	1110.4
AVRPARDVAG	-1.1	Non-Toxin	-0.23	-0.07	0.45	1	1011.27
VRPARDVAGG	-1.18	Non-Toxin	-0.24	-0.29	0.5	1	997.25
RPARDVAGGA	-1.13	Non-Toxin	-0.27	-0.53	0.6	1	969.19
PARDVAGGAG	-1.09	Non-Toxin	-0.08	-0.12	0.3	0	870.06
ARDVAGGAGG	-1.08	Non-Toxin	-0.06	0	0.3	0	830
RDVAGGAGGG	-0.96	Non-Toxin	-0.06	-0.22	0.35	0	815.98
DVAGGAGGGQ	-0.8	Non-Toxin	0.04	-0.12	0.07	-1	787.93
VAGGAGGGQW	-0.69	Non-Toxin	0.15	0.14	-0.57	0	859.06
AGGAGGGQWP	-0.67	Non-Toxin	0.09	-0.44	-0.42	0	857.04
GGAGGGQWPW	-0.5	Non-Toxin	0.1	-0.71	-0.71	0	972.18
GAGGGQWPWP	-0.44	Non-Toxin	0.08	-0.83	-0.71	0	1012.24
>Myxo_xan115
MGRVLNGVSGRSALNVLNRVGRLPR
Peptide Sequence	SVM score	Prediction	Hydrophobicity	Hydropathicity	Hydrophilicity	Charge	Mol wt
MGRVLNGVSG	-1.28	Non-Toxin	-0.03	0.41	-0.26	1	989.31
GRVLNGVSGR	-1.09	Non-Toxin	-0.23	-0.23	0.17	2	1014.3
RVLNGVSGRS	-1.15	Non-Toxin	-0.28	-0.27	0.2	2	1044.32
VLNGVSGRSA	-1.1	Non-Toxin	-0.07	0.36	-0.15	1	959.21
LNGVSGRSAL	-0.86	Non-Toxin	-0.07	0.32	-0.18	1	973.24
NGVSGRSALN	-0.86	Non-Toxin	-0.19	-0.41	0.02	1	974.18
GVSGRSALNV	-0.97	Non-Toxin	-0.07	0.36	-0.15	1	959.21
VSGRSALNVL	-1	Non-Toxin	-0.04	0.78	-0.33	1	1015.32
SGRSALNVLN	-1.03	Non-Toxin	-0.15	0.01	-0.16	1	1030.29
GRSALNVLNR	-1.03	Non-Toxin	-0.3	-0.36	0.11	2	1099.4
RSALNVLNRV	-1.14	Non-Toxin	-0.27	0.1	-0.04	2	1141.48
SALNVLNRVG	-1.19	Non-Toxin	-0.07	0.51	-0.34	1	1042.35
ALNVLNRVGR	-1.1	Non-Toxin	-0.23	0.14	-0.07	2	1111.46
LNVLNRVGRL	-1.22	Non-Toxin	-0.2	0.34	-0.2	2	1153.55
NVLNRVGRLP	-1.25	Non-Toxin	-0.26	-0.2	-0.02	2	1137.5
VLNRVGRLPR	-1.51	Non-Toxin	-0.37	-0.3	0.26	3	1179.58
>Myxo_xan118
MLTLNLAQRILCRPVRIFKQVRLTQ
Peptide Sequence	SVM score	Prediction	Hydrophobicity	Hydropathicity	Hydrophilicity	Charge	Mol wt
MLTLNLAQRI	-1.78	Non-Toxin	-0.04	0.74	-0.6	1	1172.61
LTLNLAQRIL	-1.66	Non-Toxin	-0.02	0.93	-0.65	1	1154.58
TLNLAQRILC	-1.47	Non-Toxin	-0.07	0.8	-0.57	1	1144.55
LNLAQRILCR	-1.2	Non-Toxin	-0.22	0.42	-0.23	2	1199.63
NLAQRILCRP	-0.99	Non-Toxin	-0.28	-0.12	-0.05	2	1183.58
LAQRILCRPV	-1.16	Non-Toxin	-0.17	0.65	-0.22	2	1168.61
AQRILCRPVR	-1.02	Non-Toxin	-0.4	-0.18	0.26	3	1211.63
QRILCRPVRI	-1.26	Non-Toxin	-0.35	0.09	0.13	3	1253.72
RILCRPVRIF	-1.32	Non-Toxin	-0.22	0.72	-0.14	3	1272.76
ILCRPVRIFK	-1.21	Non-Toxin	-0.15	0.78	-0.14	3	1244.75
LCRPVRIFKQ	-1	Non-Toxin	-0.29	-0.02	0.06	3	1259.72
CRPVRIFKQV	-1.05	Non-Toxin	-0.29	0.02	0.09	3	1245.69
RPVRIFKQVR	-1.16	Non-Toxin	-0.47	-0.68	0.49	4	1298.74
PVRIFKQVRL	-1.33	Non-Toxin	-0.24	0.15	0.01	3	1255.72
VRIFKQVRLT	-1.25	Non-Toxin	-0.25	0.24	-0.03	3	1259.71
RIFKQVRLTQ	-1.55	Non-Toxin	-0.38	-0.53	0.14	3	1288.71
>Myxo_xan126
MKAGGRLVAFRVRPSDKGTYLLRVLP
Peptide Sequence	SVM score	Prediction	Hydrophobicity	Hydropathicity	Hydrophilicity	Charge	Mol wt
MKAGGRLVAF	-1.08	Non-Toxin	-0.01	0.71	-0.21	2	1049.44
KAGGRLVAFR	-1.17	Non-Toxin	-0.21	0.07	0.22	3	1074.43
AGGRLVAFRV	-1.32	Non-Toxin	-0.05	0.88	-0.23	2	1045.39
GGRLVAFRVR	-1.33	Non-Toxin	-0.25	0.25	0.12	3	1130.5
GRLVAFRVRP	-1.27	Non-Toxin	-0.27	0.13	0.12	3	1170.56
RLVAFRVRPS	-1.38	Non-Toxin	-0.31	0.09	0.15	3	1200.58
LVAFRVRPSD	-1.18	Non-Toxin	-0.21	0.19	0.15	1	1159.48
VAFRVRPSDK	-1.03	Non-Toxin	-0.37	-0.58	0.63	2	1174.49
AFRVRPSDKG	-0.88	Non-Toxin	-0.41	-1.04	0.78	2	1132.41
FRVRPSDKGT	-0.84	Non-Toxin	-0.45	-1.29	0.79	2	1162.44
RVRPSDKGTY	-0.64	Non-Toxin	-0.51	-1.7	0.81	2	1178.44
VRPSDKGTYL	-0.66	Non-Toxin	-0.28	-0.87	0.33	1	1135.42
RPSDKGTYLL	-0.81	Non-Toxin	-0.28	-0.91	0.3	1	1149.45
PSDKGTYLLR	-1.03	Non-Toxin	-0.29	-0.91	0.3	1	1149.45
SDKGTYLLRV	-1.02	Non-Toxin	-0.22	-0.33	0.15	1	1151.47
DKGTYLLRVL	-1.22	Non-Toxin	-0.14	0.13	-0.06	1	1177.56
KGTYLLRVLP	-1.31	Non-Toxin	-0.08	0.32	-0.36	2	1159.59
>Myxo_xan151
MAPQSAARKPRVDGAGLMRRRFDFDVFA
Peptide Sequence	SVM score	Prediction	Hydrophobicity	Hydropathicity	Hydrophilicity	Charge	Mol wt
MAPQSAARKP	-1.07	Non-Toxin	-0.29	-0.86	0.37	2	1056.37
APQSAARKPR	-1.18	Non-Toxin	-0.5	-1.5	0.8	3	1081.36
PQSAARKPRV	-1.31	Non-Toxin	-0.47	-1.26	0.7	3	1109.42
QSAARKPRVD	-1.29	Non-Toxin	-0.53	-1.45	1	2	1127.39
SAARKPRVDG	-1.35	Non-Toxin	-0.45	-1.14	0.98	2	1056.31
AARKPRVDGA	-1.26	Non-Toxin	-0.4	-0.88	0.9	2	1040.31
ARKPRVDGAG	-1.17	Non-Toxin	-0.4	-1.1	0.95	2	1026.29
RKPRVDGAGL	-0.99	Non-Toxin	-0.38	-0.9	0.82	2	1068.38
KPRVDGAGLM	-1.13	Non-Toxin	-0.17	-0.26	0.39	1	1043.39
PRVDGAGLMR	-1.48	Non-Toxin	-0.24	-0.32	0.39	1	1071.4
RVDGAGLMRR	-1.33	Non-Toxin	-0.41	-0.61	0.69	2	1130.47
VDGAGLMRRR	-1.13	Non-Toxin	-0.41	-0.61	0.69	2	1130.47
DGAGLMRRRF	-1.29	Non-Toxin	-0.4	-0.75	0.59	2	1178.51
GAGLMRRRFD	-1.47	Non-Toxin	-0.4	-0.75	0.59	2	1178.51
AGLMRRRFDF	-1.61	Non-Toxin	-0.36	-0.43	0.34	2	1268.63
GLMRRRFDFD	-1.48	Non-Toxin	-0.46	-0.96	0.69	1	1312.64
LMRRRFDFDV	-1.43	Non-Toxin	-0.42	-0.5	0.54	1	1354.72
MRRRFDFDVF	-1.4	Non-Toxin	-0.41	-0.6	0.47	1	1388.73
RRRFDFDVFA	-1.18	Non-Toxin	-0.41	-0.61	0.55	1	1328.61
>Myxo_xan179
MQILTQFLRKLRCWIWLFIKRPNQLPESPT
Peptide Sequence	SVM score	Prediction	Hydrophobicity	Hydropathicity	Hydrophilicity	Charge	Mol wt
MQILTQFLRK	-1.42	Non-Toxin	-0.18	0.07	-0.32	2	1277.75
QILTQFLRKL	-1.16	Non-Toxin	-0.15	0.26	-0.37	2	1259.72
ILTQFLRKLR	-1.3	Non-Toxin	-0.26	0.16	-0.09	3	1287.77
LTQFLRKLRC	-1.24	Non-Toxin	-0.33	-0.04	-0.01	3	1277.74
TQFLRKLRCW	-1	Non-Toxin	-0.34	-0.51	-0.17	3	1350.79
QFLRKLRCWI	-0.54	Non-Toxin	-0.25	0.01	-0.31	3	1362.85
FLRKLRCWIW	-0.47	Non-Toxin	-0.14	0.27	-0.67	3	1420.93
LRKLRCWIWL	-0.33	Non-Toxin	-0.15	0.37	-0.6	3	1386.92
RKLRCWIWLF	0.03	Toxin	-0.14	0.27	-0.67	3	1420.93
KLRCWIWLFI	0.06	Toxin	0.11	1.17	-1.15	2	1377.91
LRCWIWLFIK	-0.01	Non-Toxin	0.1	1.17	-1.15	2	1377.91
RCWIWLFIKR	0.3	Toxin	-0.12	0.34	-0.67	3	1420.93
CWIWLFIKRP	0.39	Toxin	0.04	0.63	-0.97	2	1361.86
WIWLFIKRPN	0.16	Toxin	-0.02	0.03	-0.85	2	1372.83
IWLFIKRPNQ	-0.34	Non-Toxin	-0.13	-0.23	-0.49	2	1314.75
WLFIKRPNQL	-0.78	Non-Toxin	-0.15	-0.3	-0.49	2	1314.75
LFIKRPNQLP	-0.83	Non-Toxin	-0.19	-0.37	-0.15	2	1225.65
FIKRPNQLPE	-0.96	Non-Toxin	-0.31	-1.1	0.33	1	1241.6
IKRPNQLPES	-1.02	Non-Toxin	-0.4	-1.46	0.61	1	1181.5
KRPNQLPESP	-0.98	Non-Toxin	-0.47	-2.07	0.79	1	1165.45
RPNQLPESPT	-1.24	Non-Toxin	-0.38	-1.75	0.45	0	1138.38
>Myxo_xan183
VPAVKHLTQRAPEIRGATSRCLATHPRHRT
Peptide Sequence	SVM score	Prediction	Hydrophobicity	Hydropathicity	Hydrophilicity	Charge	Mol wt
VPAVKHLTQR	-1.16	Non-Toxin	-0.23	-0.34	0	2.5	1148.52
PAVKHLTQRA	-1.03	Non-Toxin	-0.26	-0.58	0.1	2.5	1120.46
AVKHLTQRAP	-0.95	Non-Toxin	-0.26	-0.58	0.1	2.5	1120.46
VKHLTQRAPE	-0.89	Non-Toxin	-0.35	-1.11	0.45	1.5	1178.5
KHLTQRAPEI	-1.05	Non-Toxin	-0.33	-1.08	0.42	1.5	1192.53
HLTQRAPEIR	-1.13	Non-Toxin	-0.4	-1.14	0.42	1.5	1220.54
LTQRAPEIRG	-1.21	Non-Toxin	-0.34	-0.86	0.47	1	1140.45
TQRAPEIRGA	-1.16	Non-Toxin	-0.37	-1.06	0.6	1	1098.36
QRAPEIRGAT	-0.9	Non-Toxin	-0.37	-1.06	0.6	1	1098.36
RAPEIRGATS	-0.89	Non-Toxin	-0.33	-0.79	0.61	1	1057.3
APEIRGATSR	-0.83	Non-Toxin	-0.33	-0.79	0.61	1	1057.3
PEIRGATSRC	-0.72	Non-Toxin	-0.35	-0.72	0.56	1	1089.36
EIRGATSRCL	-0.28	Non-Toxin	-0.29	-0.18	0.38	1	1105.41
IRGATSRCLA	-0.33	Non-Toxin	-0.2	0.35	0.03	2	1047.37
RGATSRCLAT	-0.45	Non-Toxin	-0.29	-0.17	0.17	2	1035.31
GATSRCLATH	-0.48	Non-Toxin	-0.15	-0.04	-0.18	1.5	1016.27
ATSRCLATHP	-0.28	Non-Toxin	-0.18	-0.16	-0.18	1.5	1056.33
TSRCLATHPR	-0.44	Non-Toxin	-0.38	-0.79	0.17	2.5	1141.44
SRCLATHPRH	-0.38	Non-Toxin	-0.4	-1.04	0.16	3	1177.48
RCLATHPRHR	-0.21	Non-Toxin	-0.55	-1.41	0.43	4	1246.59
CLATHPRHRT	-0.35	Non-Toxin	-0.39	-1.03	0.09	3	1191.51
>Myxo_xan210
VGTAGRVTLHGVAAPLSHLATRSRLKALPVAR
Peptide Sequence	SVM score	Prediction	Hydrophobicity	Hydropathicity	Hydrophilicity	Charge	Mol wt
VGTAGRVTLH	-1.28	Non-Toxin	-0.03	0.41	-0.36	1.5	1010.31
GTAGRVTLHG	-1.45	Non-Toxin	-0.07	-0.05	-0.21	1.5	968.23
TAGRVTLHGV	-1.62	Non-Toxin	-0.03	0.41	-0.36	1.5	1010.31
AGRVTLHGVA	-1.62	Non-Toxin	0.01	0.66	-0.37	1.5	980.28
GRVTLHGVAA	-1.64	Non-Toxin	0.01	0.66	-0.37	1.5	980.28
RVTLHGVAAP	-1.73	Non-Toxin	-0.01	0.54	-0.37	1.5	1020.34
VTLHGVAAPL	-1.68	Non-Toxin	0.22	1.37	-0.85	0.5	977.32
TLHGVAAPLS	-1.58	Non-Toxin	0.13	0.87	-0.67	0.5	965.26
LHGVAAPLSH	-1.57	Non-Toxin	0.11	0.62	-0.68	1	1001.3
HGVAAPLSHL	-1.43	Non-Toxin	0.11	0.62	-0.68	1	1001.3
GVAAPLSHLA	-1.49	Non-Toxin	0.18	1.12	-0.68	0.5	935.23
VAAPLSHLAT	-1.35	Non-Toxin	0.14	1.09	-0.72	0.5	979.28
AAPLSHLATR	-1.07	Non-Toxin	-0.09	0.22	-0.27	1.5	1036.33
APLSHLATRS	-0.96	Non-Toxin	-0.14	-0.04	-0.19	1.5	1052.33
PLSHLATRSR	-0.84	Non-Toxin	-0.34	-0.67	0.16	2.5	1137.44
LSHLATRSRL	-0.75	Non-Toxin	-0.28	-0.13	-0.02	2.5	1153.49
SHLATRSRLK	-0.83	Non-Toxin	-0.44	-0.9	0.46	3.5	1168.5
HLATRSRLKA	-0.78	Non-Toxin	-0.39	-0.64	0.38	3.5	1152.5
LATRSRLKAL	-0.89	Non-Toxin	-0.3	0.06	0.25	3	1128.52
ATRSRLKALP	-0.74	Non-Toxin	-0.36	-0.48	0.43	3	1112.47
TRSRLKALPV	-0.85	Non-Toxin	-0.33	-0.24	0.33	3	1140.53
RSRLKALPVA	-1.23	Non-Toxin	-0.28	0.01	0.32	3	1110.5
SRLKALPVAR	-1.37	Non-Toxin	-0.28	0.01	0.32	3	1110.5
>Myxo_xan379
MLVRLDAWMRLGIQASPGNIVKARRETLETARNSVRGMWTRPP
Peptide Sequence	SVM score	Prediction	Hydrophobicity	Hydropathicity	Hydrophilicity	Charge	Mol wt
MLVRLDAWMR	-1.83	Non-Toxin	-0.15	0.4	-0.26	1	1290.75
LVRLDAWMRL	-1.45	Non-Toxin	-0.12	0.59	-0.31	1	1272.72
VRLDAWMRLG	-1.45	Non-Toxin	-0.16	0.17	-0.13	1	1216.61
RLDAWMRLGI	-1.52	Non-Toxin	-0.14	0.2	-0.16	1	1230.64
LDAWMRLGIQ	-1.81	Non-Toxin	-0.03	0.3	-0.44	0	1202.59
DAWMRLGIQA	-1.66	Non-Toxin	-0.06	0.1	-0.31	0	1160.5
AWMRLGIQAS	-1.76	Non-Toxin	-0.02	0.37	-0.58	1	1132.49
WMRLGIQASP	-1.83	Non-Toxin	-0.05	0.03	-0.53	1	1158.53
MRLGIQASPG	-1.68	Non-Toxin	-0.07	0.08	-0.19	1	1029.37
RLGIQASPGN	-1.48	Non-Toxin	-0.16	-0.46	-0.04	1	1012.28
LGIQASPGNI	-1.5	Non-Toxin	0.09	0.44	-0.52	0	969.26
GIQASPGNIV	-1.29	Non-Toxin	0.09	0.48	-0.49	0	955.23
IQASPGNIVK	-1.14	Non-Toxin	-0.04	0.13	-0.19	1	1026.35
QASPGNIVKA	-0.88	Non-Toxin	-0.08	-0.14	-0.06	1	984.26
ASPGNIVKAR	-0.82	Non-Toxin	-0.19	-0.24	0.22	2	1012.31
SPGNIVKARR	-0.85	Non-Toxin	-0.39	-0.87	0.57	3	1097.42
PGNIVKARRE	-0.86	Non-Toxin	-0.43	-1.14	0.84	2	1139.46
GNIVKARRET	-0.85	Non-Toxin	-0.44	-1.05	0.8	2	1143.45
NIVKARRETL	-0.94	Non-Toxin	-0.4	-0.63	0.62	2	1199.56
IVKARRETLE	-0.83	Non-Toxin	-0.4	-0.63	0.9	1	1214.57
VKARRETLET	-0.89	Non-Toxin	-0.49	-1.15	1.04	1	1202.51
KARRETLETA	-1.03	Non-Toxin	-0.52	-1.39	1.14	1	1174.45
ARRETLETAR	-1.04	Non-Toxin	-0.58	-1.45	1.14	1	1202.46
RRETLETARN	-0.88	Non-Toxin	-0.67	-1.98	1.21	1	1245.49
RETLETARNS	-0.69	Non-Toxin	-0.52	-1.61	0.94	0	1176.38
ETLETARNSV	-0.87	Non-Toxin	-0.29	-0.74	0.49	-1	1119.33
TLETARNSVR	-0.86	Non-Toxin	-0.41	-0.84	0.49	1	1146.4
LETARNSVRG	-0.74	Non-Toxin	-0.37	-0.81	0.53	1	1102.35
ETARNSVRGM	-0.68	Non-Toxin	-0.4	-1	0.58	1	1120.38
TARNSVRGMW	-0.7	Non-Toxin	-0.3	-0.74	-0.06	2	1177.48
ARNSVRGMWT	-0.66	Non-Toxin	-0.3	-0.74	-0.06	2	1177.48
RNSVRGMWTR	-0.3	Non-Toxin	-0.5	-1.37	0.29	3	1262.59
NSVRGMWTRP	-0.26	Non-Toxin	-0.33	-1.08	-0.01	2	1203.52
SVRGMWTRPP	-0.25	Non-Toxin	-0.28	-0.89	-0.03	2	1186.53
>Haliangium_och35
MVTNHASTRVRRDRFGLRND
Peptide Sequence	SVM score	Prediction	Hydrophobicity	Hydropathicity	Hydrophilicity	Charge	Mol wt
MVTNHASTRV	-0.76	Non-Toxin	-0.18	-0.13	-0.26	1.5	1115.41
VTNHASTRVR	-0.81	Non-Toxin	-0.38	-0.77	0.17	2.5	1140.4
TNHASTRVRR	-0.68	Non-Toxin	-0.61	-1.64	0.62	3.5	1197.45
NHASTRVRRD	-0.7	Non-Toxin	-0.67	-1.92	0.96	2.5	1211.43
HASTRVRRDR	-0.92	Non-Toxin	-0.78	-2.02	1.24	3.5	1253.51
ASTRVRRDRF	-1.04	Non-Toxin	-0.68	-1.42	1.04	3	1263.54
STRVRRDRFG	-1.23	Non-Toxin	-0.69	-1.64	1.09	3	1249.52
TRVRRDRFGL	-1.29	Non-Toxin	-0.61	-1.18	0.88	3	1275.61
RVRRDRFGLR	-1.59	Non-Toxin	-0.77	-1.56	1.22	4	1330.69
VRRDRFGLRN	-1.27	Non-Toxin	-0.66	-1.46	0.94	3	1288.61
RRDRFGLRND	-1.14	Non-Toxin	-0.78	-2.23	1.39	2	1304.56
>Haliangium_och112
VNRKSDSQTSRALTQRGVLMSH
Peptide Sequence	SVM score	Prediction	Hydrophobicity	Hydropathicity	Hydrophilicity	Charge	Mol wt
VNRKSDSQTS	-1.03	Non-Toxin	-0.53	-1.78	0.84	1	1121.3
NRKSDSQTSR	-0.81	Non-Toxin	-0.76	-2.65	1.29	2	1178.35
RKSDSQTSRA	-0.82	Non-Toxin	-0.67	-2.12	1.22	2	1135.32
KSDSQTSRAL	-0.85	Non-Toxin	-0.44	-1.29	0.74	1	1092.3
SDSQTSRALT	-0.87	Non-Toxin	-0.35	-0.97	0.4	0	1065.23
DSQTSRALTQ	-1.15	Non-Toxin	-0.4	-1.24	0.39	0	1106.29
SQTSRALTQR	-1.06	Non-Toxin	-0.5	-1.34	0.39	2	1147.39
QTSRALTQRG	-0.96	Non-Toxin	-0.46	-1.3	0.36	2	1117.37
TSRALTQRGV	-1.13	Non-Toxin	-0.33	-0.53	0.19	2	1088.37
SRALTQRGVL	-1.18	Non-Toxin	-0.26	-0.08	0.05	2	1100.43
RALTQRGVLM	-1.33	Non-Toxin	-0.21	0.19	-0.11	2	1144.55
ALTQRGVLMS	-1.46	Non-Toxin	-0.06	0.56	-0.38	1	1075.44
LTQRGVLMSH	-1.67	Non-Toxin	-0.13	0.06	-0.38	1.5	1141.51
>Haliangium_och123
VRGERVKFPRPNSRGLIEADRLF
Peptide Sequence	SVM score	Prediction	Hydrophobicity	Hydropathicity	Hydrophilicity	Charge	Mol wt
VRGERVKFPR	-1.28	Non-Toxin	-0.52	-1.17	0.95	3	1243.61
RGERVKFPRP	-1.19	Non-Toxin	-0.58	-1.75	1.1	3	1241.59
GERVKFPRPN	-1.15	Non-Toxin	-0.47	-1.65	0.82	2	1199.51
ERVKFPRPNS	-0.89	Non-Toxin	-0.51	-1.69	0.85	2	1229.53
RVKFPRPNSR	-0.6	Non-Toxin	-0.63	-1.79	0.85	4	1256.6
VKFPRPNSRG	-0.53	Non-Toxin	-0.43	-1.38	0.55	3	1157.47
KFPRPNSRGL	-0.55	Non-Toxin	-0.44	-1.42	0.52	3	1171.5
FPRPNSRGLI	-0.87	Non-Toxin	-0.25	-0.58	0.04	2	1156.49
PRPNSRGLIE	-0.85	Non-Toxin	-0.38	-1.21	0.59	1	1138.43
RPNSRGLIEA	-0.68	Non-Toxin	-0.34	-0.87	0.54	1	1112.39
PNSRGLIEAD	-0.64	Non-Toxin	-0.24	-0.77	0.54	-1	1071.29
NSRGLIEADR	-0.81	Non-Toxin	-0.41	-1.06	0.84	0	1130.36
SRGLIEADRL	-0.94	Non-Toxin	-0.29	-0.33	0.64	0	1129.42
RGLIEADRLF	-1	Non-Toxin	-0.21	0.03	0.36	0	1189.52
>Haliangium_och145
VLRTLRPILVCRFREFRTPKWTE
Peptide Sequence	SVM score	Prediction	Hydrophobicity	Hydropathicity	Hydrophilicity	Charge	Mol wt
VLRTLRPILV	-1.34	Non-Toxin	-0.04	1.3	-0.46	2	1179.67
LRTLRPILVC	-1.14	Non-Toxin	-0.09	1.13	-0.41	2	1183.67
RTLRPILVCR	-1	Non-Toxin	-0.32	0.3	0.07	3	1226.69
TLRPILVCRF	-1.05	Non-Toxin	-0.08	1.03	-0.48	2	1217.68
LRPILVCRFR	-1.11	Non-Toxin	-0.24	0.65	-0.14	3	1272.76
RPILVCRFRE	-0.9	Non-Toxin	-0.35	-0.08	0.34	2	1288.71
PILVCRFREF	-1	Non-Toxin	-0.12	0.65	-0.21	1	1279.7
ILVCRFREFR	-0.99	Non-Toxin	-0.28	0.36	0.09	2	1338.77
LVCRFREFRT	-0.86	Non-Toxin	-0.38	-0.16	0.23	2	1326.71
VCRFREFRTP	-0.9	Non-Toxin	-0.44	-0.7	0.41	2	1310.66
CRFREFRTPK	-0.92	Non-Toxin	-0.6	-1.51	0.86	3	1339.7
RFREFRTPKW	-0.91	Non-Toxin	-0.57	-1.85	0.62	3	1422.78
FREFRTPKWT	-0.9	Non-Toxin	-0.41	-1.47	0.28	2	1367.7
REFRTPKWTE	-0.8	Non-Toxin	-0.53	-2.1	0.83	1	1349.64
>Haliangium_och182
MKMLGHQRLTGDKRARPRFAEIAIA
Peptide Sequence	SVM score	Prediction	Hydrophobicity	Hydropathicity	Hydrophilicity	Charge	Mol wt
MKMLGHQRLT	-1.22	Non-Toxin	-0.24	-0.48	-0.09	2.5	1214.67
KMLGHQRLTG	-1.07	Non-Toxin	-0.25	-0.71	0.04	2.5	1140.53
MLGHQRLTGD	-1.36	Non-Toxin	-0.21	-0.67	0.04	0.5	1127.44
LGHQRLTGDK	-0.99	Non-Toxin	-0.35	-1.25	0.47	1.5	1124.42
GHQRLTGDKR	-0.79	Non-Toxin	-0.58	-2.08	0.95	2.5	1167.44
HQRLTGDKRA	-0.58	Non-Toxin	-0.57	-1.86	0.9	2.5	1181.46
QRLTGDKRAR	-0.79	Non-Toxin	-0.7	-1.99	1.25	3	1200.5
RLTGDKRARP	-0.72	Non-Toxin	-0.64	-1.8	1.23	3	1169.48
LTGDKRARPR	-0.87	Non-Toxin	-0.64	-1.8	1.23	3	1169.48
TGDKRARPRF	-0.79	Non-Toxin	-0.63	-1.9	1.16	3	1203.49
GDKRARPRFA	-0.89	Non-Toxin	-0.59	-1.65	1.15	3	1173.46
DKRARPRFAE	-0.86	Non-Toxin	-0.67	-1.96	1.45	2	1245.52
KRARPRFAEI	-1	Non-Toxin	-0.52	-1.16	0.97	3	1243.6
RARPRFAEIA	-1.06	Non-Toxin	-0.39	-0.59	0.62	2	1186.5
ARPRFAEIAI	-1.21	Non-Toxin	-0.14	0.31	0.14	1	1143.48
RPRFAEIAIA	-1.12	Non-Toxin	-0.14	0.31	0.14	1	1143.48
>Haliangium_och210
MRQPLHRGLTSFFGGDAAEGARGGGR
Peptide Sequence	SVM score	Prediction	Hydrophobicity	Hydropathicity	Hydrophilicity	Charge	Mol wt
MRQPLHRGLT	-1.39	Non-Toxin	-0.34	-0.89	0.04	2.5	1208.6
RQPLHRGLTS	-1.1	Non-Toxin	-0.39	-1.16	0.2	2.5	1164.48
QPLHRGLTSF	-1.19	Non-Toxin	-0.15	-0.43	-0.35	1.5	1155.47
PLHRGLTSFF	-0.9	Non-Toxin	-0.02	0.2	-0.62	1.5	1174.51
LHRGLTSFFG	-0.96	Non-Toxin	0	0.32	-0.62	1.5	1134.45
HRGLTSFFGG	-0.82	Non-Toxin	-0.04	-0.1	-0.44	1.5	1078.34
RGLTSFFGGD	-0.96	Non-Toxin	-0.07	-0.13	-0.09	0	1056.28
GLTSFFGGDA	-0.98	Non-Toxin	0.13	0.5	-0.44	-1	971.17
LTSFFGGDAA	-1.02	Non-Toxin	0.14	0.72	-0.49	-1	985.19
TSFFGGDAAE	-0.85	Non-Toxin	0.03	-0.01	-0.01	-2	1001.14
SFFGGDAAEG	-0.76	Non-Toxin	0.06	0.02	0.03	-2	957.09
FFGGDAAEGA	-0.77	Non-Toxin	0.11	0.28	-0.05	-2	941.09
FGGDAAEGAR	-0.94	Non-Toxin	-0.13	-0.45	0.5	-1	950.1
GGDAAEGARG	-0.9	Non-Toxin	-0.17	-0.77	0.75	-1	859.98
GDAAEGARGG	-0.9	Non-Toxin	-0.17	-0.77	0.75	-1	859.98
DAAEGARGGG	-0.86	Non-Toxin	-0.17	-0.77	0.75	-1	859.98
AAEGARGGGR	-0.83	Non-Toxin	-0.28	-0.87	0.75	1	901.08
>Haliangium_och246
VASLKHPHRRQKSASGRVSTTQQSWPH
Peptide Sequence	SVM score	Prediction	Hydrophobicity	Hydropathicity	Hydrophilicity	Charge	Mol wt
VASLKHPHRR	-0.5	Non-Toxin	-0.44	-1.19	0.45	4	1200.55
ASLKHPHRRQ	-0.3	Non-Toxin	-0.57	-1.96	0.62	4	1229.55
SLKHPHRRQK	-0.15	Non-Toxin	-0.7	-2.53	0.97	5	1286.65
LKHPHRRQKS	-0.24	Non-Toxin	-0.7	-2.53	0.97	5	1286.65
KHPHRRQKSA	-0.32	Non-Toxin	-0.73	-2.73	1.1	5	1244.56
HPHRRQKSAS	-0.46	Non-Toxin	-0.64	-2.42	0.83	4	1203.46
PHRRQKSASG	-0.93	Non-Toxin	-0.59	-2.14	0.88	3.5	1123.37
HRRQKSASGR	-0.64	Non-Toxin	-0.76	-2.43	1.18	4.5	1182.44
RRQKSASGRV	-1.01	Non-Toxin	-0.66	-1.69	1.08	4	1144.43
RQKSASGRVS	-1.06	Non-Toxin	-0.51	-1.32	0.81	3	1075.32
QKSASGRVST	-1.09	Non-Toxin	-0.36	-0.94	0.47	2	1020.24
KSASGRVSTT	-1.02	Non-Toxin	-0.31	-0.66	0.41	2	993.21
SASGRVSTTQ	-1.25	Non-Toxin	-0.26	-0.62	0.13	1	993.17
ASGRVSTTQQ	-1.32	Non-Toxin	-0.31	-0.89	0.12	1	1034.23
SGRVSTTQQS	-1.08	Non-Toxin	-0.36	-1.15	0.2	1	1050.23
GRVSTTQQSW	-1.19	Non-Toxin	-0.3	-1.16	-0.17	1	1149.37
RVSTTQQSWP	-1.16	Non-Toxin	-0.32	-1.28	-0.17	1	1189.43
VSTTQQSWPH	-1.15	Non-Toxin	-0.18	-1.15	-0.52	0.5	1170.39
>Haliangium_och261
VASLKPPRVRRPVRGQQVSTTQQSWPH
Peptide Sequence	SVM score	Prediction	Hydrophobicity	Hydropathicity	Hydrophilicity	Charge	Mol wt
VASLKPPRVR	-1.31	Non-Toxin	-0.32	-0.29	0.4	3	1122.51
ASLKPPRVRR	-1.33	Non-Toxin	-0.55	-1.16	0.85	4	1179.56
SLKPPRVRRP	-1.15	Non-Toxin	-0.58	-1.5	0.9	4	1205.6
LKPPRVRRPV	-1.31	Non-Toxin	-0.5	-1	0.72	4	1217.66
KPPRVRRPVR	-1.12	Non-Toxin	-0.73	-1.83	1.2	5	1260.68
PPRVRRPVRG	-1.15	Non-Toxin	-0.6	-1.48	0.9	4	1189.56
PRVRRPVRGQ	-1.38	Non-Toxin	-0.66	-1.67	0.92	4	1220.58
RVRRPVRGQQ	-1.2	Non-Toxin	-0.72	-1.86	0.94	4	1251.6
VRRPVRGQQV	-1.14	Non-Toxin	-0.49	-0.99	0.49	3	1194.55
RRPVRGQQVS	-1.17	Non-Toxin	-0.57	-1.49	0.67	3	1182.49
RPVRGQQVST	-1.08	Non-Toxin	-0.42	-1.11	0.33	2	1127.41
PVRGQQVSTT	-1.1	Non-Toxin	-0.26	-0.73	-0.01	1	1072.33
VRGQQVSTTQ	-1.27	Non-Toxin	-0.32	-0.92	0.01	1	1103.35
RGQQVSTTQQ	-1.26	Non-Toxin	-0.44	-1.69	0.18	1	1132.35
GQQVSTTQQS	-1.17	Non-Toxin	-0.29	-1.32	-0.09	0	1063.24
QQVSTTQQSW	-1.3	Non-Toxin	-0.27	-1.37	-0.43	0	1192.4
QVSTTQQSWP	-1.14	Non-Toxin	-0.21	-1.18	-0.45	0	1161.38
VSTTQQSWPH	-1.15	Non-Toxin	-0.18	-1.15	-0.52	0.5	1170.39
>Haliangium_och266
VASLKPRRIAPTSPALWVSTTQQSWPH
Peptide Sequence	SVM score	Prediction	Hydrophobicity	Hydropathicity	Hydrophilicity	Charge	Mol wt
VASLKPRRIA	-1.71	Non-Toxin	-0.27	0.08	0.32	3	1110.5
ASLKPRRIAP	-1.58	Non-Toxin	-0.33	-0.5	0.47	3	1108.48
SLKPRRIAPT	-1.65	Non-Toxin	-0.37	-0.75	0.48	3	1138.51
LKPRRIAPTS	-1.69	Non-Toxin	-0.37	-0.75	0.48	3	1138.51
KPRRIAPTSP	-1.44	Non-Toxin	-0.43	-1.29	0.66	3	1122.46
PRRIAPTSPA	-1.49	Non-Toxin	-0.29	-0.72	0.31	2	1065.36
RRIAPTSPAL	-1.13	Non-Toxin	-0.23	-0.18	0.13	2	1081.41
RIAPTSPALW	-1	Non-Toxin	-0.02	0.18	-0.51	1	1111.44
IAPTSPALWV	-0.8	Non-Toxin	0.21	1.05	-0.96	0	1054.39
APTSPALWVS	-0.87	Non-Toxin	0.11	0.52	-0.75	0	1028.3
PTSPALWVST	-0.86	Non-Toxin	0.07	0.27	-0.74	0	1058.33
TSPALWVSTT	-0.63	Non-Toxin	0.06	0.36	-0.78	0	1062.32
SPALWVSTTQ	-0.87	Non-Toxin	0.01	0.08	-0.72	0	1089.35
PALWVSTTQQ	-1.15	Non-Toxin	-0.04	-0.19	-0.73	0	1130.41
ALWVSTTQQS	-1.01	Non-Toxin	-0.06	-0.11	-0.7	0	1120.37
LWVSTTQQSW	-1.14	Non-Toxin	-0.04	-0.38	-0.99	0	1235.51
WVSTTQQSWP	-1.09	Non-Toxin	-0.1	-0.92	-0.81	0	1219.46
VSTTQQSWPH	-1.15	Non-Toxin	-0.18	-1.15	-0.52	0.5	1170.39
>Haliangium_och379
VASLKRADGGRVSWQTRLVSTTQQSWPH
Peptide Sequence	SVM score	Prediction	Hydrophobicity	Hydropathicity	Hydrophilicity	Charge	Mol wt
VASLKRADGG	-0.85	Non-Toxin	-0.2	-0.19	0.5	1	973.23
ASLKRADGGR	-0.72	Non-Toxin	-0.42	-1.06	0.95	2	1030.28
SLKRADGGRV	-0.9	Non-Toxin	-0.4	-0.82	0.85	2	1058.34
LKRADGGRVS	-0.93	Non-Toxin	-0.4	-0.82	0.85	2	1058.34
KRADGGRVSW	-0.84	Non-Toxin	-0.41	-1.29	0.69	2	1131.39
RADGGRVSWQ	-0.94	Non-Toxin	-0.37	-1.25	0.41	1	1131.35
ADGGRVSWQT	-1.01	Non-Toxin	-0.21	-0.87	0.07	0	1076.27
DGGRVSWQTR	-0.87	Non-Toxin	-0.41	-1.5	0.42	1	1161.38
GGRVSWQTRL	-0.99	Non-Toxin	-0.29	-0.77	-0.06	2	1159.46
GRVSWQTRLV	-0.97	Non-Toxin	-0.25	-0.31	-0.21	2	1201.54
RVSWQTRLVS	-1.13	Non-Toxin	-0.29	-0.35	-0.18	2	1231.56
VSWQTRLVST	-0.98	Non-Toxin	-0.13	0.03	-0.52	1	1176.48
SWQTRLVSTT	-0.76	Non-Toxin	-0.21	-0.46	-0.41	1	1178.45
WQTRLVSTTQ	-0.89	Non-Toxin	-0.25	-0.73	-0.42	1	1219.51
QTRLVSTTQQ	-1.01	Non-Toxin	-0.36	-0.99	-0.06	1	1161.43
TRLVSTTQQS	-0.87	Non-Toxin	-0.31	-0.72	-0.05	1	1120.37
RLVSTTQQSW	-1.25	Non-Toxin	-0.26	-0.74	-0.35	1	1205.48
LVSTTQQSWP	-1.05	Non-Toxin	-0.09	-0.45	-0.65	0	1146.41
VSTTQQSWPH	-1.15	Non-Toxin	-0.18	-1.15	-0.52	0.5	1170.39
[truncated: 1,256 more rows]
