# Supplementary material for: In Silico and In Vitro Analyses Reveal Promising Antimicrobial Peptides from Myxobacteria
Source: Probiotics Antimicrob Proteins. 2022 Dec 31;15(1):202–14. doi: 10.1007/s12602-022-10036-4 (PMC9839799; doi:10.1007/s12602-022-10036-4)
Supplement: Supplementary file 4 — Supplementary file4 (XLSX 38 KB) [file 12602_2022_10036_MOESM4_ESM.xlsx]

## Sheet: Sheet1
Biosynthetic Gene Clusters - AntiSMASH
Organism	Regions of Secondary Metabolites	Type of Secondary Metabolite	From	To	Most similar known cluster		Similarity
Corallococcus coralloides DSM2259	Region 1	terpene	913294	931204	carotenoid	Terpene	1
	Region 2	NRPS,T1PKS	1032294	1095941
	Region 3	NRPS-like	1827140	1866083	VEPE / AEPE / TG-1	Other:Nucleoside	1
	Region 4	terpene	2119082	2141484
	Region 5	T1PKS,NRPS	2428410	2482711	chloromyxamide	NRP	0.13
	Region 6	T1PKS	2608852	2651986	chloromyxamide	NRP	0.24
	Region 7	NRPS	2816768	2882770
	Region 8	RiPP-like	3013876	3022723
	Region 9	NRPS,T1PKS	3103725	3257110
	Region 10	NRPS,T1PKS	3442275	3494934	BE-43547A1 / BE-43547A2 / BE-43547B1 / BE-43547B2 / BE-43547B3 / BE-43547C1 / BE-43547C2	NRP:Cyclic depsipeptide + Polyketide:Modular type I	0.1
	Region 11	lanthipeptide-class-i	4030037	4051486
	Region 12	NRPS	4186913	4227746	antalid	NRP + Polyketide	0.18
	Region 13	NRPS,T1PKS	4412963	4485151
	Region 14	lanthipeptide-class-i	4529903	4551241
	Region 15	RiPP-like	4746094	4757661
	Region 16	NRPS	4857415	4924895
	Region 17	lanthipeptide-class-ii	5052309	5073083
	Region 18	NRPS,T1PKS	5209355	5345404	myxoprincomide-c506	NRP + Polyketide:Modular type I	0.66
	Region 19	RRE-containing	5384977	5403935
	Region 20	NRPS,T1PKS	5479078	5577500	myxochelin A / myxochelin B	NRP	0.83
	Region 21	NRPS	5625043	5674634
	Region 22	RiPP-like	5680374	5690671
	Region 23	LAP,thiopeptide,RiPP-like	5825525	5852242	ficellomycin	NRP	0.05
	Region 24	T1PKS	6407434	6448051	puwainaphycin A / puwainaphycin B / puwainaphycin C / puwainaphycin D	NRP + Polyketide	0.3
	Region 25	lanthipeptide-class-i	6566995	6592859
	Region 26	terpene	6928334	6945580
	Region 27	thiopeptide,thioamitides	7099821	7138262
	Region 28	NRPS,T1PKS	7184802	7246797	rakicidin A / rakicidin B	NRP:Cyclic depsipeptide + Polyketide:Modular type I	0.22
	Region 29	NRPS,arylpolyene	7341187	7422939	APE Ec	Other	0.36
	Region 30	lanthipeptide-class-ii	7528620	7551841
	Region 31	butyrolactone	8181142	8191966
	Region 32	NRPS-like	8321728	8364736	myxochromide D	NRP:Cyclic depsipeptide + Polyketide:Iterative type I	0.1
	Region 33	phenazine	8386250	8406681	streptobactin	NRP	0.11
	Region 34	T3PKS	9028261	9069358	alkylpyrone-407 / alkylpyrone-393	Polyketide	0.34
	Region 35	terpene	9239314	9261572	geosmin	Terpene	1
	Region 36	RiPP-like,RRE-containing	9512033	9533635
Sorangium cellulosum So ce56	Region 1	RiPP-like	189962	198928
	Region 2	RRE-containing,RiPP-like	303817	325577
	Region 3	T1PKS,NRPS	470422	519104
	Region 4	terpene	612216	632089
	Region 5	thioamitides	762723	782780
	Region 6	terpene	822033	841947	carotenoid	Terpene	1
	Region 7	phenazine	997085	1017540
	Region 8	thioamitides	1100139	1121685
	Region 9	hglE-KS	1132221	1187444
	Region 10	terpene	1971839	1993156	geosmin	Terpene	1
	Region 11	RiPP-like	2553119	2564173
	Region 12	T3PKS	2877244	2915548
	Region 13	T3PKS	2925332	2965954
	Region 14	NRPS	3186305	3234277
	Region 15	T3PKS,PKS-like,transAT-PKS	4348263	4481226	etnangien	Polyketide:Trans-AT type I	1
	Region 16	ladderane	4668186	4710249	FR901228	NRP:Cyclic depsipeptide + Polyketide:Modular type I	0.09
	Region 17	RiPP-like	4786788	4795916
	Region 18	NRPS	5379841	5433682	myxochelin A / myxochelin B	NRP	0.66
	Region 19	transAT-PKS-like,transAT-PKS,NRPS,T1PKS	5742337	5873706	chivosazol	NRP + Polyketide:Trans-AT type I	0.88
	Region 20	hglE-KS,T1PKS	6840778	6887494
	Region 21	RRE-containing	7262702	7283370
	Region 22	RiPP-like	7424817	7432994
	Region 23	arylpolyene	8295110	8340177	N-tetradecanoyl tyrosine	Other	0.06
	Region 24	LAP,RRE-containing	8433879	8456387
	Region 25	RiPP-like	8481855	8492048
	Region 26	terpene	8873051	8891410
	Region 27	T1PKS,NRPS	9482562	9533392
	Region 28	thioamitides,LAP,RRE-containing	9922353	9966251
	Region 29	microviridin	10015190	10036036
	Region 30	phosphonate	10170936	10212600
	Region 31	RiPP-like	10730172	10741032
	Region 32	NRPS-like	11124306	11168063
	Region 33	NRPS,T1PKS	11466109	11549102	leupyrrin	NRP + Polyketide:Modular type I	0.17
	Region 34	resorcinol	11773771	11814901
	Region 35	terpene	11907026	11928015	eremophilene	Terpene	1
	Region 36	thioamitides	12216272	12236538
	Region 37	thioamitides,LAP,thiopeptide	12614304	12646816
Myxococcus fulvus HW-1	Region 1	NRPS	127983	192474
(Myxococcus macrosporus)	Region 2	NRPS-like	249529	293403	VEPE / AEPE / TG-1	Other:Nucleoside	1
	Region 3	terpene	1007622	1022953	carotenoid	Terpene	1
	Region 4	NRPS,T1PKS	2154310	2210287	puwainaphycin F / minutissamide A / minutissamide B / minutissamide C / minutissamide D	NRP	0.38
	Region 5	T3PKS	3136018	3174304	alkylpyrone-407 / alkylpyrone-393	Polyketide	0.34
	Region 6	lanthipeptide-class-ii	3445575	3468709
	Region 7	RiPP-like	3568879	3577982
	Region 8	terpene	3601793	3624060	geosmin	Terpene	1
	Region 9	thioamitides	4636121	4658546
	Region 10	T3PKS	5043649	5084818
	Region 11	NRPS-like,T1PKS	5106882	5155769	bengamide	NRP + Polyketide	0.33
	Region 12	lanthipeptide-class-ii	5214067	5236415
	Region 13	lanthipeptide-class-ii	5695034	5717922
	Region 14	NRPS,T1PKS	5878558	5967110	myxoprincomide-c506	NRP + Polyketide:Modular type I	0.66
	Region 15	RiPP-like	6078675	6088884
	Region 16	NRPS,T1PKS	6166610	6345305	nostopeptolide A2	Polyketide + NRP:Cyclic depsipeptide	0.5
	Region 17	RRE-containing	6427485	6447781
	Region 18	NRPS	6476016	6561267	myxoprincomide-c506	NRP + Polyketide:Modular type I	1
	Region 19	NRPS,T1PKS	6793874	6860898
	Region 20	NRPS	6931422	6993488	myxochromide A	NRP:Cyclic depsipeptide + Polyketide:Iterative type I	0.87
	Region 21	RiPP-like	7049713	7060704
	Region 22	RiPP-like	7173366	7180855
	Region 23	T1PKS,NRPS	7188389	7273950	dkxanthene	NRP + Polyketide	0.76
	Region 24	T1PKS,NRPS	7333591	7406756	puwainaphycin F / minutissamide A / minutissamide B / minutissamide C / minutissamide D	NRP	0.3
	Region 25	NRPS	7505734	7552189
	Region 26	RiPP-like	8044575	8055393
Anaeromyxobacter dehalogenans 2CP-1	Region 1	T3PKS	450874	492010	alkylpyrone-407 / alkylpyrone-393	Polyketide	0.06
	Region 2	thioamitides	1019229	1041576
	Region 3	NRPS-like	1453042	1497658	VEPE / AEPE / TG-1	Other:Nucleoside	1
	Region 4	betalactone	2762933	2788275	pseudopyronine A / pseudopyronine B	Other:Fatty acid	0.18
	Region 5	betalactone	3546702	3579105	auriculamide	NRP	0.09
	Region 6	T1PKS	4491741	4537719	aclacinomycin	Polyketide	0.08
	Region 7	RiPP-like	4779119	4789937
Myxococcus stipitatus DSM 14675	Region 1	terpene	1115235	1131575	carotenoid	Terpene	1
	Region 2	NRPS,T1PKS	1681063	1736506	chloromyxamide	NRP	0.06
	Region 3	NRPS-like	2017825	2059669	VEPE / AEPE / TG-1	Other:Nucleoside	1
	Region 4	NRPS	2109688	2160826
	Region 5	indole	2259491	2282502	violacein	Alkaloid	0.8
	Region 6	transAT-PKS-like	2330352	2374271	1-heptadecene	Polyketide:Modular type I	1
	Region 7	NRPS,T1PKS	2492076	2676733	vioprolide A	NRP	0.25
	Region 8	NRPS	3129550	3173951	amipurimycin	Polyketide	0.16
	Region 9	NRPS	3372454	3441246	vazabitide A	NRP	0.04
	Region 10	arylpolyene	4126207	4169811	APE Vf	Other	0.4
	Region 11	NRPS,T1PKS	4497240	4598777	phthoxazolin	NRP + Polyketide	0.09
	Region 12	RiPP-like	4801292	4812016
	Region 13	NRPS,T1PKS	4939987	5011436
	Region 14	NRPS,T1PKS	5258237	5334461	myxoprincomide-c506	NRP + Polyketide:Modular type I	0.66
	Region 15	RRE-containing	5376365	5396661
	Region 16	NRPS,T1PKS	5467026	5642413	phenalamide A2	NRP + Polyketide	1
	Region 17	RiPP-like	5714617	5724922
	Region 18	RiPP-like	5845702	5854791
	Region 19	T1PKS,other	6126799	6195050	dawenol	Polyketide	0.77
	Region 20	NRPS,T1PKS	6344302	6429150	fulvuthiacene A / fulvuthiacene B	NRP + Polyketide	0.75
	Region 21	terpene,transAT-PKS,NRPS	6788083	6917591	rhizopodin	NRP + Polyketide:Trans-AT type I	0.84
	Region 22	RiPP-like	7040012	7050240
	Region 23	terpene	7552582	7573048
	Region 24	T1PKS,NRPS,RiPP-like	7721562	7824172	dkxanthene	NRP + Polyketide	0.82
	Region 25	NRPS	7943455	8003325
	Region 26	thioamitides	8109760	8132377
	Region 27	terpene	8686529	8708781	geosmin	Terpene	1
	Region 28	T3PKS	9259217	9300302	alkylpyrone-407 / alkylpyrone-393	Polyketide	0.25
Myxococcus xanthus DK 1622	Region 1	terpene	1015682	1031120	carotenoid	Terpene	1
	Region 2	betalactone,NRPS	1490426	1537319
	Region 3	NRPS-like	1771438	1813469	VEPE / AEPE / TG-1	Other:Nucleoside	1
	Region 4	NRPS	1863446	1927180
	Region 5	thioamitides	2778046	2800369
	Region 6	NRPS-like,T1PKS	3235611	3284053	bengamide	NRP + Polyketide	0.38
	Region 7	lanthipeptide-class-ii	3318246	3340534
	Region 8	T1PKS	4013494	4058514	myxalamid	NRP + Polyketide	0.18
	Region 9	RiPP-like	4135538	4145774
	Region 10	NRPS,T1PKS	4202141	4368221	myxochelin A / myxochelin B	NRP	0.75
	Region 11	RRE-containing	4432172	4452468
	Region 12	NRPS,T1PKS	4481594	4563638	myxoprincomide-c506	NRP + Polyketide:Modular type I	1
	Region 13	transAT-PKS-like,transAT-PKS,NRPS,PKS-like	4710911	4822556	myxovirescin A1	NRP + Polyketide:Trans-AT type I	1
	Region 14	NRPS,T1PKS	4855909	4923967
	Region 15	T1PKS,NRPS	4977639	5044797	myxochromide A	NRP:Cyclic depsipeptide + Polyketide:Iterative type I	1
	Region 16	RiPP-like	5105157	5116326
	Region 17	T1PKS,NRPS	5235101	5320830	dkxanthene	NRP + Polyketide	0.76
	Region 18	NRPS,T1PKS	5387898	5488693	puwainaphycin A / puwainaphycin B / puwainaphycin C / puwainaphycin D	NRP + Polyketide	0.4
	Region 19	NRPS,T1PKS	5585364	5671886	myxalamid	NRP + Polyketide	0.63
	Region 20	NRPS,RiPP-like	5715538	5794912	anabaenopeptin NZ857 / nostamide A	NRP	1
	Region 21	thiopeptide,RiPP-like	6157224	6205340
	Region 22	terpene	7706986	7729253	geosmin	Terpene	1
	Region 23	ladderane,lanthipeptide-class-ii	7855962	7897173
	Region 24	T3PKS	8147550	8188632	alkylpyrone-407 / alkylpyrone-393	Polyketide	0.52
Haliangium ochraceum DSM 14365	Region 1	RRE-containing	86097	108859
	Region 2	RRE-containing	437109	454709
	Region 3	T1PKS	885336	929794	calicheamicin	Polyketide	0.06
	Region 4	T1PKS,NRPS	1013434	1072149	haliamide	NRP + Polyketide	0.88
	Region 5	NRPS,betalactone	1361317	1420485	fosfomycin	Other:Aminocoumarin	0.06
	Region 6	T1PKS	1484337	1560587	bengamide	NRP + Polyketide	0.27
	Region 7	terpene	1640020	1658885	geosmin	Terpene	1
	Region 8	NRPS-like	1717718	1757370
	Region 9	NRPS	1793967	1850672	chloramphenicol	NRP	0.11
	Region 10	lassopeptide	1914107	1936655
	Region 11	lanthipeptide-class-i	2012011	2038262
	Region 12	RiPP-like	2164736	2173692
	Region 13	RiPP-like	2218198	2228000
	Region 14	NRPS,T1PKS,RiPP-like	2357582	2440497	minutissamide A / minutissamide C / minutissamide D	NRP	0.23
	Region 15	NRPS	2762427	2809639	myxochelin A / myxochelin B	NRP	0.41
	Region 16	terpene	3061449	3084102	β-carotein	Terpene	0.5
	Region 17	ectoine	3611577	3622005
	Region 18	NRPS,T1PKS,phenazine	3999475	4148711	aurafuron A	Polyketide:Modular type I	0.71
	Region 19	NRPS-like	4454191	4495900
	Region 20	terpene	4692039	4713798
	Region 21	RiPP-like	5281071	5289697
	Region 22	T3PKS	6005399	6046508	paulomycin	Other	0.03
	Region 23	RiPP-like	6477801	6485552
	Region 24	NRPS-like	8424492	8466151
	Region 25	NRPS-like,thioamitides	8611696	8660530
	Region 26	RiPP-like	9324906	9335205
Stigmatella aurantiaca DW4/3-1	Region 1	T1PKS,NRPS	7344	57741	nostopeptolide A2	Polyketide + NRP:Cyclic depsipeptide	0.25
	Region 2	terpene	239835	257635
	Region 3	lanthipeptide-class-ii,phenazine	278703	313137
	Region 4	PKS-like	447407	488459
	Region 5	butyrolactone	815739	826560
	Region 6	NRPS-like	922829	963755	CDA1b / CDA2a / CDA2b / CDA3a / CDA3b / CDA4a / CDA4b	NRP:Ca+-dependent lipopeptide	0.05
	Region 7	NRPS,T1PKS	975650	1028612	minutissamide A / minutissamide C / minutissamide D	NRP	0.3
	Region 8	terpene	1320980	1341897	geosmin	Terpene	1
	Region 9	T1PKS,NRPS	1347226	1415273	myxochromide S	NRP:Cyclic depsipeptide + Polyketide:Iterative type I	1
	Region 10	T3PKS	1508976	1550061	alkylpyrone-407 / alkylpyrone-393	Polyketide	0.31
	Region 11	thioamitides	1658504	1679848
	Region 12	T1PKS	1899438	1942913	dawenol	Polyketide	1
	Region 13	RRE-containing,T1PKS	2035138	2096970	ECO-02301	Polyketide	0.1
	Region 14	indole	2495350	2517179
	Region 15	NRPS-like	2808647	2851966	VEPE / AEPE / TG-1	Other:Nucleoside	1
	Region 16	resorcinol	3311321	3353195	amipurimycin	Polyketide	0.16
	Region 17	thioamitides	3568163	3590438
	Region 18	NRPS	3874062	3922797
	Region 19	NRPS	4244880	4285378	polysaccharide	Saccharide	0.23
	Region 20	NRPS,furan,terpene	4312582	4375835	myxochelin A / myxochelin B	NRP	1
	Region 21	T1PKS	4751557	4815116	myxalamid	NRP + Polyketide	0.54
	Region 22	T1PKS,NRPS	4815205	4913546	myxothiazol	NRP + Polyketide:Modular type I	1
	Region 23	RiPP-like	4925240	4935499
	Region 24	lanthipeptide-class-ii,NRPS,RiPP-like,T1PKS	5010204	5087283	nostopeptolide A2	Polyketide + NRP:Cyclic depsipeptide	0.37
	Region 25	NRPS,T1PKS	5092559	5154240	myxothiazol	NRP + Polyketide:Modular type I	0.28
	Region 26	RiPP-like	5210463	5219992
	Region 27	RiPP-like	5640581	5650937
	Region 28	thiopeptide	5700168	5741674
	Region 29	T1PKS,NRPS,RiPP-like	5874630	5989699	dkxanthene	NRP + Polyketide	0.94
	Region 30	NRPS	6137354	6187088
	Region 31	T1PKS	6407324	6493561	aurafuron A	Polyketide:Modular type I	1
	Region 32	ectoine,T1PKS	6520436	6567622	cystobactamide	NRP	0.2
	Region 33	terpene	6707225	6728229
	Region 34	RiPP-like	7055342	7066187
	Region 35	RRE-containing	8058963	8079313
	Region 36	lanthipeptide-class-iv	8348338	8370995
	Region 37	NRPS	8456732	8506688	fulvuthiacene A / fulvuthiacene B	NRP + Polyketide	0.12
	Region 38	terpene	8649953	8670963	carotenoid	Terpene	1
	Region 39	lanthipeptide-class-iii	8766893	8789544
	Region 40	microviridin	8911421	8931618	microviridin K	RiPP	0.25
Biosynthetic Gene Clusters - BAGEL 4
Organism	Area of Interest (AOI)	Start	End	Class
Corallococcus coralloides DSM2259	NC_0170301.0.AOI_01	5053496	5073496	Lanthipeptide_class_II	NC_017030.1 Corallococcus coralloides DSM 2259, complete sequence
	NC_0170301.0.AOI_02	7528283	7550743	170.1;Cerecidin	NC_017030.1 Corallococcus coralloides DSM 2259, complete sequence
Sorangium cellulosum So ce56	NC_0101621.0.AOI_01	7417505	7438261	77.3;lin_M18	NC_010162.1 Sorangium cellulosum So ce56, complete sequence
Myxococcus fulvus HW-1	NZ_CP0222031.0.AOI_01	3335936	3355936	Lanthipeptide_class_II	NZ_CP022203.1 Myxococcus macrosporus DSM 14697 chromosome, complete genome
(Myxococcus macrosporus)	NZ_CP0222031.0.AOI_02	3825065	3845065	Lanthipeptide_class_II	NZ_CP022203.1 Myxococcus macrosporus DSM 14697 chromosome, complete genome
	NZ_CP0222031.0.AOI_03	7614380	7634380	Lanthipeptide_class_II	NZ_CP022203.1 Myxococcus macrosporus DSM 14697 chromosome, complete genome
Anaeromyxobacter dehalogenans 2CP-1	NC_0118911.0.AOI_01	4408085	4428235	9.2;AdDLP	NC_011891.1 Anaeromyxobacter dehalogenans 2CP-1, complete sequence
Myxococcus stipitatus DSM 14675	N/A
Myxococcus xanthus DK 1622	NC_0080951.0.AOI_01	3318896	3338896	Lanthipeptide_class_II	NC_008095.1 Myxococcus xanthus DK 1622, complete sequence
	NC_0080951.0.AOI_02	7861211	7881211	Lanthipeptide_class_II	NC_008095.1 Myxococcus xanthus DK 1622, complete sequence
Haliangium ochraceum DSM 14365	NC_0134401.0.AOI_01	5275325	5296087	78.3;linocin_CFP29_homolog	NC_013440.1 Haliangium ochraceum DSM 14365, complete sequence
Stigmatella aurantiaca DW4/3-1	NZ_FOAP010000041.27.AOI_01	383708	403708	Bottromycin	NZ_FOAP01000004.1 Stigmatella aurantiaca strain DSM 17044, whole genome shotgun sequence
	NZ_FOAP010000201.33.AOI_01	14438	34555	9.2;AdDLP	NZ_FOAP01000020.1 Stigmatella aurantiaca strain DSM 17044, whole genome shotgun sequence
