# Supplementary material for: In Silico and In Vitro Analyses Reveal Promising Antimicrobial Peptides from Myxobacteria
Source: Probiotics Antimicrob Proteins. 2022 Dec 31;15(1):202–14. doi: 10.1007/s12602-022-10036-4 (PMC9839799; doi:10.1007/s12602-022-10036-4)
Supplement: Supplementary file 5 — Supplementary file5 (XLSX 25 KB) [file 12602_2022_10036_MOESM5_ESM.xlsx]

## Sheet: MIC
MIC - E. coli
	0µg/ml	7.8µg/ml	15.625µg/ml	31.25µg/ml	62.5µg/ml	125µg/ml	250µg/ml	500µg/ml
AMP Stig_213	0.308389	0.34882	0.32246	0.32074	0.35938	0.28954	0.01846	0.01934
AMP So_ce_56	0.308389	0.35048	0.33862	0.35536	0.36608	0.3362	0.01614	0.15394
AMP Myxo_mac104	0.308389	0.3697	0.36486	0.34018	0.3444	0.34178	0.36376	0.4054
AMP Coral_AMP411	0.308389	0.397	0.38654	0.28758	0.32036	0.05624	0.03834	0.13006
Ampicillin (Positive control)	0.711133	0.0131667	0.00816667	0.0101	0.00936667	0.0079	0.00653333	0.0128667
MIC P. aeruginosa
	0µg/ml	7.8µg/ml	15.625µg/ml	31.25µg/ml	62.5µg/ml	125µg/ml	250µg/ml	500µg/ml
AMP Stig_213	0.595	0.45036	0.57972	0.58804	0.59974	0.61878	0.62762	0.61416
AMP So_ce_56	0.595	0.57238	0.36544	0.59998	0.61438	0.5706	0.55198	0.424
AMP Myxo_mac104	0.595	0.57292	0.58622	0.5885	0.60928	0.62094	0.62826	0.57086
AMP Coral_AMP411	0.595	0.61624	0.60236	0.62548	0.60682	0.5614	0.49894	0.48346
Pipericillin (Positive control)	0.7125	0.0834	0.0845	0.0848	0.0836	0.085	0.0872	0.0836
MIC S. aureus
	0	7.8	15.625	31.25	62.5	125	250	500
AMP Stig_213	0.424067	0.400667	0.4004	0.197533	0.315867	0.4431	0.417867	0.424067
AMP So_ce_56	0.448522	0.483067	0.437667	0.4746	0.471667	0.394233	0.474933	0.4764
AMP Myxo_mac104	0.513767	0.4791	0.4755	0.4806	0.494967	0.5029	0.5439	0.429633
AMP Coral_AMP411	0.5795	0.534833	0.490367	0.474633	0.418933	0.335167	0.444733	0.644833
Vancomycin (Positive control)	0.467133	0.00453333	0.00463333	0.00556667	0.00603333	0.00813333	0.0117333	0.0150333
MIC K. pneumoniae
	0µg/ml	7.8µg/ml	15.625µg/ml	31.25µg/ml	62.5µg/ml	125µg/ml	250µg/ml	500µg/ml
AMP Stig_213	0.269383	0.40454	0.30108	0.28834	0.31788	0.32764	0.3381	0.35542
AMP So_ce_56	0.269383	0.38152	0.28866	0.3054	0.3298	0.33054	0.32032	0.2692
AMP Myxo_mac104	0.269383	0.42624	0.34538	0.33298	0.39834	0.3584	0.39938	0.49582
AMP Coral_AMP411	0.269383	0.29738	0.30066	0.3378	0.33736	0.3384	0.35164	0.48646
Amoxicillin (Positive control)	0.463567	0.4255	0.4081	0.437933	0.349233	0.269667	0.120067	0.111767
MIC B.subtilis
	0µg/ml	7.8µg/ml	15.625µg/ml	31.25µg/ml	62.5µg/ml	125µg/ml	250µg/ml	500µg/ml
AMP Stig_213	0.266617	0.38422	0.29682	0.41702	0.421	0.4126	0.08434	0.000939995
AMP So_ce_56	0.266617	0.3193	0.2849	0.32266	0.32778	0.21286	0	0.02244
AMP Myxo_mac104	0.266617	0.19566	0.36124	0.30932	0.373	0.33808	0.3255	0.36936
AMP Coral_AMP411	0.266617	0.34006	0.28026	0.31886	0.2246	0.05722	0	0.12634
Penicillin G (Positive control)	0.310267	0.0887333	0.0894	0.0880333	0.0886333	0.0909	0.0896333	0.0838333

## Sheet: Biofilm Inhibition
MIC - E. coli
	0µg/ml	7.8µg/ml	15.625µg/ml	31.25µg/ml	62.5µg/ml	125µg/ml	250µg/ml	500µg/ml
AMP Stig_213	40134	37912	35096	34867.5	31871.5	25829	2066	1907.5
AMP So_ce_56	29532.5	24202.5	22551.5	20582.5	11779.5	6801	1122	860
AMP Myxo_mac104	38586.5	21455.5	20902	17229	18091	18573.5	17040	17022
AMP Coral_AMP411	42193.5	10070.5	10135.5	7755	9532.5	8614	6213	2846.5
Ampicillin (Positive control)	37055	27332.5	24387.5	18374	16568	5871.5	3334.5	3205.5
MIC P. aeruginosa
	0µg/ml	7.8µg/ml	15.625µg/ml	31.25µg/ml	62.5µg/ml	125µg/ml	250µg/ml	500µg/ml
AMP Stig_213	33971	20765.5	19008	18851	18233	18203.5	17509.5	14139
AMP So_ce_56	30032	21682.5	17766.5	17895.5	14927.5	13367.5	10700	8687.5
AMP Myxo_mac104	35036.5	16167	15573.5	15219.5	15008	13457	6519	6372
AMP Coral_AMP411	32373	22511	21730.5	18573	15119	12915.5	9455	8431.5
Pipericillin (Positive control)	29878.5	25681	25531.5	20207	15896	15777	13677.5	4054
MIC S. aureus
	0µg/ml	7.8µg/ml	15.625µg/ml	31.25µg/ml	62.5µg/ml	125µg/ml	250µg/ml	500µg/ml
AMP Stig_213	61105.5	52786	36358.5	32027.5	29268	25951.5	23923	12932.5
AMP So_ce_56	42564.5	15512.5	13653.5	11023.5	3036	1575.5	1396.5	1403.5
AMP Myxo_mac104	34777	5677	1019	1033.5	1052	1058	1024.5	1112.5
AMP Coral_AMP411	41557.5	31610.5	29184	5344.5	1372.5	1052	1108.5	1032.5
Vancomycin (Positive control)	40399	32589.5	28625	22570	19499.5	14302	10469.5	2260.5
MIC K. pneumoniae
	0µg/ml	7.8µg/ml	15.625µg/ml	31.25µg/ml	62.5µg/ml	125µg/ml	250µg/ml	500µg/ml
AMP Stig_213	30814.5	28370	23861.5	19743.5	19072	16746	16750	15796
AMP So_ce_56	40445	38081.5	36323.5	37431.5	36994	38744	36641.5	32129
AMP Myxo_mac104	38831	26567.5	22721.5	22206.5	21820.5	19856	14966	7641
AMP Coral_AMP411	40074	39014.5	32764	30888.5	23284	19854.5	18738	3363
Amoxicillin (Positive control)	42396.5	39902.5	35569	24310.5	23501.5	21557	20657	4604.5
MIC B.subtilis
	0µg/ml	7.8µg/ml	15.625µg/ml	31.25µg/ml	62.5µg/ml	125µg/ml	250µg/ml	500µg/ml
AMP Stig_213	42194.5	41812	41153	40011	38853	38395	36882.5	25932
AMP So_ce_56	43543	43308.5	43284	43056	40737.5	40184.5	28623.5	19764.5
AMP Myxo_mac104	43380	42881	36372	29365	27178.5	23679	23752.5	20346
AMP Coral_AMP411	43000.5	18055.5	4475.5	1622	1096	1037	1102.5	1015.5
Penicillin G (Positive control)	40414.5	33096	24271	22077	21641	17732.5	10724.5	2745

## Sheet: Biofilm Inhibition %
MIC - E. coli
	0µg/ml	7.8µg/ml	15.625µg/ml	31.25µg/ml	62.5µg/ml	125µg/ml	250µg/ml	500µg/ml
AMP Stig_213	0	0.056	0.126	0.132	0.206	0.357	0.95	0.96
AMP So_ce_56	0	0.181	0.237	0.304	0.602	0.77	0.963	0.971
AMP Myxo_mac104	0	0.444	0.459	0.554	0.532	0.519	0.559	0.559
AMP Coral_AMP411	0	0.762	0.76	0.817	0.775	0.796	0.853	0.933
Ampicillin (Positive control)	0	0.263	0.342	0.505	0.553	0.842	0.911	0.914
MIC P. aeruginosa
	0µg/ml	7.8µg/ml	15.625µg/ml	31.25µg/ml	62.5µg/ml	125µg/ml	250µg/ml	500µg/ml
AMP Stig_213	0	0.389	0.441	0.446	0.464	0.465	0.485	0.584
AMP So_ce_56	0	0.279	0.409	0.405	0.503	0.555	0.644	0.711
AMP Myxo_mac104	0	0.539	0.556	0.566	0.572	0.616	0.814	0.819
AMP Coral_AMP411	0	0.305	0.329	0.427	0.533	0.602	0.708	0.74
Pipericillin (Positive control)	0	0.141	0.146	0.324	0.468	0.472	0.543	0.865
MIC S. aureus
	0µg/ml	7.8µg/ml	15.625µg/ml	31.25µg/ml	62.5µg/ml	125µg/ml	250µg/ml	500µg/ml
AMP Stig_213	0	0.137	0.405	0.476	0.522	0.576	0.609	0.789
AMP So_ce_56	0	0.636	0.68	0.742	0.929	0.963	0.968	0.968
AMP Myxo_mac104	0	0.837	0.971	0.971	0.97	0.97	0.971	0.969
AMP Coral_AMP411	0	0.24	0.298	0.872	0.967	0.975	0.974	0.976
Vancomycin (Positive control)	0	0.194	0.292	0.442	0.518	0.646	0.741	0.945
MIC K. pneumoniae
	0µg/ml	7.8µg/ml	15.625µg/ml	31.25µg/ml	62.5µg/ml	125µg/ml	250µg/ml	500µg/ml
AMP Stig_213	0	0.08	0.226	0.36	0.382	0.457	0.457	0.488
AMP So_ce_56	0	0.059	0.11	0.075	0.086	0.043	0.095	0.206
AMP Myxo_mac104	0	0.316	0.415	0.429	0.439	0.489	0.615	0.804
AMP Coral_AMP411	0	0.027	0.183	0.23	0.419	0.505	0.533	0.917
Amoxicillin (Positive control)	0	0.059	0.162	0.427	0.446	0.492	0.513	0.892
MIC B.subtilis
	0µg/ml	7.8µg/ml	15.625µg/ml	31.25µg/ml	62.5µg/ml	125µg/ml	250µg/ml	500µg/ml
AMP Stig_213	0	0.01	0.025	0.052	0.08	0.091	0.126	0.386
AMP So_ce_56	0	0.006	0.012	0.012	0.065	0.078	0.343	0.547
AMP Myxo_mac104	0	0.012	0.162	0.324	0.374	0.455	0.453	0.531
AMP Coral_AMP411	0	0.581	0.896	0.963	0.963	0.976	0.975	0.977
Penicillin G (Positive control)	0	0.182	0.4	0.454	0.465	0.562	0.735	0.933

## Sheet: Biofilm Dispersal
MIC - E. coli
	0µg/ml	7.8µg/ml	15.625µg/ml	31.25µg/ml	62.5µg/ml	125µg/ml	250µg/ml	500µg/ml
AMP Stig_213	31995	13374	13503.5	13467.5	13809	11423.5	11325	10100
AMP So_ce_56	26416	18728	18133.5	17915.5	12850.5	11814.5	10444	10248
AMP Myxo_mac104	43299.5	11897.5	10860.5	8931	7381.5	8685	6619.5	6265.5
AMP Coral_AMP411	42804	13395.5	12963	10367.5	9764.5	9747.5	10860	8895
Ampicillin (Positive control)	36319.5	22445	21430	18467.5	19023.5	17956.5	13240	7184.5
MIC P. aeruginosa
	0µg/ml	7.8µg/ml	15.625µg/ml	31.25µg/ml	62.5µg/ml	125µg/ml	250µg/ml	500µg/ml
AMP Stig_213	10770	10342	9638.5	7728	7999.5	7977.5	7041.5	6646
AMP So_ce_56	38471	19572.5	16488.5	12194	9769	9027	8689	8300.5
AMP Myxo_mac104	30330.5	22280	8190.5	5650	5514.5	5717.5	5626.5	4983.5
AMP Coral_AMP411	34574.5	13418.5	7908	9070	6345	6688.5	4840.5	4380.5
Pipericillin (Positive control)	34043.5	25745.5	22176	19933	19859	17935	13368	8678.5
MIC S. aureus
	0µg/ml	7.8µg/ml	15.625µg/ml	31.25µg/ml	62.5µg/ml	125µg/ml	250µg/ml	500µg/ml
AMP Stig_213	13597.5	12988	11653.5	11806	11287	9828	9724.5	9852.5
AMP So_ce_56	46028	28828	26732	21657	21946	18436	12861	11359
AMP Myxo_mac104	39904.5	30393.5	26881.5	23227.5	13293.5	16075.5	13962.5	12319
AMP Coral_AMP411	44186.5	43897	36053.5	35625	20799	15460	12020	4437.5
Vancomycin (Positive control)	36814.5	22970.5	20905	18873.5	18023.5	13956.5	11187.5	6654.5
MIC K. pneumoniae
	0µg/ml	7.8µg/ml	15.625µg/ml	31.25µg/ml	62.5µg/ml	125µg/ml	250µg/ml	500µg/ml
AMP Stig_213	27711.5	24003.5	24042.5	18874	17132	16110.5	15824.5	15132
AMP So_ce_56	43703.5	30274	27528.5	26621	23641	26639	20991.5	12400.5
AMP Myxo_mac104	42475.5	14607	11784	13583.5	9291.5	11485	10655.5	8991
AMP Coral_AMP411	42982	23232	16271.5	13067	11537.5	13119.5	11613.5	10811
Amoxicillin (Positive control)	44315	39884	37255	35750	36302.5	34129	22972	9934
MIC B.subtilis
	0µg/ml	7.8µg/ml	15.625µg/ml	31.25µg/ml	62.5µg/ml	125µg/ml	250µg/ml	500µg/ml
AMP Stig_213	31427	25190.5	16575	15639.5	12104.5	12901	11979.5	11241
AMP So_ce_56	28146.5	26781.5	23621	17826	15299	15900.5	16427.5	12789.5
AMP Myxo_mac104	41551	19142	15999	13988	14124	6877.5	6758.5	6286.5
AMP Coral_AMP411	44566.5	16492.5	9864	10467	10524	8661.5	11366.5	7543.5
Penicillin G (Positive control)	41261	34945.5	36949.5	36341.5	36902	28422	21746	8994

## Sheet: Biofilm Dispersal %
MIC - E. coli
	0µg/ml	7.8µg/ml	15.625µg/ml	31.25µg/ml	62.5µg/ml	125µg/ml	250µg/ml	500µg/ml
AMP Stig_213	0	0.582	0.578	0.58	0.569	0.643	0.647	0.685
AMP So_ce_56	0	0.292	0.314	0.322	0.514	0.553	0.605	0.613
AMP Myxo_mac104	0	0.726	0.75	0.794	0.83	0.8	0.848	0.856
AMP Coral_AMP411	0	0.688	0.698	0.758	0.772	0.773	0.747	0.793
Ampicillin (Positive control)	0	0.383	0.41	0.492	0.477	0.506	0.636	0.803
MIC P. aeruginosa
	0µg/ml	7.8µg/ml	15.625µg/ml	31.25µg/ml	62.5µg/ml	125µg/ml	250µg/ml	500µg/ml
AMP Stig_213	0	0.04	0.106	0.283	0.258	0.26	0.347	0.383
AMP So_ce_56	0	0.492	0.572	0.684	0.747	0.766	0.775	0.785
AMP Myxo_mac104	0	0.266	0.73	0.814	0.819	0.812	0.815	0.836
AMP Coral_AMP411	0	0.612	0.772	0.738	0.817	0.807	0.86	0.874
Pipericillin (Positive control)	0	0.244	0.349	0.415	0.417	0.474	0.608	0.746
MIC S. aureus
	0µg/ml	7.8µg/ml	15.625µg/ml	31.25µg/ml	62.5µg/ml	125µg/ml	250µg/ml	500µg/ml
AMP Stig_213	0	0.045	0.143	0.132	0.17	0.278	0.285	0.276
AMP So_ce_56	0	0.374	0.42	0.42	0.524	0.6	0.721	0.754
AMP Myxo_mac104	0	0.239	0.327	0.418	0.667	0.598	0.651	0.692
AMP Coral_AMP411	0	0.007	0.185	0.194	0.53	0.651	0.728	0.9
Vancomycin (Positive control)	0	0.377	0.433	0.488	0.511	0.621	0.697	0.82
MIC K. pneumoniae
	0µg/ml	7.8µg/ml	15.625µg/ml	31.25µg/ml	62.5µg/ml	125µg/ml	250µg/ml	500µg/ml
AMP Stig_213	0	0.134	0.133	0.319	0.382	0.419	0.429	0.454
AMP So_ce_56	0	0.308	0.371	0.391	0.46	0.391	0.52	0.717
AMP Myxo_mac104	0	0.657	0.723	0.681	0.782	0.73	0.75	0.789
AMP Coral_AMP411	0	0.46	0.622	0.696	0.732	0.695	0.73	0.749
Amoxicillin (Positive control)	0	0.1	0.16	0.194	0.181	0.23	0.482	0.776
MIC B.subtilis
	0µg/ml	7.8µg/ml	15.625µg/ml	31.25µg/ml	62.5µg/ml	125µg/ml	250µg/ml	500µg/ml
AMP Stig_213	0	0.199	0.473	0.503	0.615	0.59	0.619	0.643
AMP So_ce_56	0	0.049	0.161	0.367	0.457	0.436	0.417	0.546
AMP Myxo_mac104	0	0.54	0.615	0.664	0.661	0.835	0.838	0.849
AMP Coral_AMP411	0	0.63	0.779	0.766	0.764	0.806	0.745	0.831
Penicillin G (Positive control)	0	0.154	0.105	0.12	0.106	0.312	0.473	0.783
